# Supplementary material for: Crystal structure of (E)-2-[1-(1,3-benzodioxol-5-yl)ethyl­idene]-N-ethyl­hydra­zine-1-carbo­thio­amide
Source: Acta Crystallogr E Crystallogr Commun. 2015 Feb 28;71(Pt 3):o208–9. doi: 10.1107/S2056989015003837 (PMC4350709; doi:10.1107/S2056989015003837)
Supplement: Supplementary file 1 [file e-71-0o208-sup1.cif]

##############################################################################
#                                                                            #
# This CIF contains the data in a paper accepted for publication in          #
# Acta Crystallographica Section E. It conforms to the requirements of       #
# Notes for Authors for Acta Crystallographica Section E, and has been       #
# peer reviewed under the auspices of the IUCr Commission on Journals.       #
#                                                                            #
# Full details of the Crystallographic Information File format               #
# are given in the paper "The Crystallographic Information File (CIF):       #
# a New Standard Archive File for Crystallography" by S. R. Hall, F. H.      #
# Allen and I. D. Brown [Acta Cryst. (1991), A47, 655-685].                  #
#                                                                            #
# The current version of the core CIF dictionary is obtainable from          #
# ftp://ftp.iucr.org/pub/cif_core.dic.                                       #
#                                                                            #
# Software is freely available for graphical display of the structure(s)     #
# in this CIF. For information consult the CIF software page                 #
# http://www.iucr.org/resources/cif/software.                                #
#                                                                            #
# This file may be used for bona fide research purposes within the           #
# scientific community so long as proper attribution is given to the journal # 
# article from which it was obtained.                                        #
#                                                                            #
##############################################################################
data_I
_audit_creation_method     SHELXL-2013
_database_code_depnum_ccdc_archive     'CCDC 1051034'
_chemical_name_systematic
;\
(<i>E</i>)-2-[1-(Benzo[<i>d</i>][1,3]dioxol-5-yl)ethylidene]-<i>N</i>-\
ethylhydrazine-1-carbothioamide
;
_chemical_name_common     ?
_chemical_formula_moiety     'C12 H15 N3 O2 S'
_chemical_formula_sum     'C12 H15 N3 O2 S'
_chemical_formula_iupac     'C12 H15 N3 O2 S'
_chemical_formula_weight     265.33
_chemical_melting_point     ?
_shelx_space_group_comment
;
The symmetry employed for this shelxl refinement is uniquely defined
by the following loop, which should always be used as a source of
symmetry information in preference to the above space-group names.
They are only intended as comments.
;
_space_group_crystal_system     triclinic
_space_group_name_H-M_alt     'P -1'
_space_group_name_Hall     '-P 1'
loop_
    _space_group_symop_operation_xyz
    'x, y, z'
    '-x, -y, -z'
_cell_length_a     5.7207(3)
_cell_length_b     10.6225(6)
_cell_length_c     10.8103(6)
_cell_angle_alpha     83.908(5)
_cell_angle_beta     79.913(5)
_cell_angle_gamma     87.029(5)
_cell_volume     642.74(6)
_cell_formula_units_Z     2
_cell_measurement_reflns_used     9389
_cell_measurement_theta_min     1.92
_cell_measurement_theta_max     27.00
_cell_measurement_temperature     250(2)
_exptl_crystal_description     parallelepiped
_exptl_crystal_colour     colourless
_exptl_crystal_size_max     0.15
_exptl_crystal_size_mid     0.15
_exptl_crystal_size_min     0.10
_exptl_crystal_density_diffrn     1.371
_exptl_crystal_density_meas     ?
_exptl_crystal_density_method     'not measured'
_exptl_crystal_F_000     280
_exptl_absorpt_coefficient_mu     0.25
_exptl_absorpt_correction_type     none
_exptl_absorpt_process_details     ?
_shelx_estimated_absorpt_T_min     ?
_shelx_estimated_absorpt_T_max     ?
_exptl_absorpt_correction_T_min     ?
_exptl_absorpt_correction_T_max     ?
_exptl_special_details     ?
_diffrn_ambient_temperature     250(2)
_diffrn_radiation_type     MoK\a
_diffrn_radiation_wavelength     0.71073
_diffrn_radiation_monochromator     graphite
_diffrn_measurement_device_type     'Stoe IPDS-1'
_diffrn_measurement_method     '\f scans'
_diffrn_detector_area_resol_mean     ?
_diffrn_reflns_number     9389
_diffrn_reflns_av_R_equivalents     0.0417
_diffrn_reflns_theta_min     1.923
_diffrn_reflns_theta_max     26.997
_diffrn_reflns_theta_full     25.242
_diffrn_measured_fraction_theta_max     0.997
_diffrn_measured_fraction_theta_full     0.996
_diffrn_reflns_limit_h_min     -7
_diffrn_reflns_limit_h_max     7
_diffrn_reflns_limit_k_min     -13
_diffrn_reflns_limit_k_max     13
_diffrn_reflns_limit_l_min     -13
_diffrn_reflns_limit_l_max     13
_refine_special_details
;
Refinement of <i>F</i>^2^ against ALL reflections. The weighted <i>R</i>-factor
<i>wR</i> and goodness of fit <i>S</i> are based on <i>F</i>^2^, conventional
<i>R</i>-factors <i>R</i> are based on <i>F</i>, with <i>F</i> set to zero for
negative <i>F</i>^2^. The threshold expression of <i>F</i>^2^ >
\s(<i>F</i>^2^) is used only for calculating <i>R</i>-factors(gt) <i>etc</i>.
and is not relevant to the choice of reflections for refinement.
<i>R</i>-factors based on <i>F</i>^2^ are statistically about twice as large
as those based on <i>F</i>, and <i>R</i>- factors based on ALL data will be
even larger.
;
_reflns_number_total     2811
_reflns_number_gt     2288
_reflns_threshold_expression     I>2\s(I)
_refine_ls_structure_factor_coef     Fsqd
_refine_ls_matrix_type     full
_refine_ls_R_factor_all     0.0491
_refine_ls_R_factor_gt     0.0394
_refine_ls_wR_factor_gt     0.1114
_refine_ls_wR_factor_ref     0.1163
_refine_ls_goodness_of_fit_ref     1.026
_refine_ls_restrained_S_all     1.026
_refine_ls_number_reflns     2811
_refine_ls_number_parameters     173
_refine_ls_number_restraints     0
_refine_ls_hydrogen_treatment     constr
_refine_ls_weighting_scheme     calc
_refine_ls_weighting_details
              'w=1/[\s^2^(Fo^2^)+(0.0649P)^2^+0.1118P] where P=(Fo^2^+2Fc^2^)/3'
_atom_sites_solution_hydrogens     geom
_atom_sites_solution_primary     direct
_atom_sites_solution_secondary     difmap
_refine_ls_shift/su_max     0.000
_refine_ls_shift/su_mean     0.000
_refine_diff_density_max     0.283
_refine_diff_density_min     -0.230
_refine_ls_extinction_method     none
_refine_ls_extinction_coef     .
loop_
    _atom_type_symbol
    _atom_type_description
    _atom_type_scat_dispersion_real
    _atom_type_scat_dispersion_imag
    _atom_type_scat_source
    'C' 'C' 0.0033 0.0016
                         'International Tables Vol C Tables 4.2.6.8 and 6.1.1.4'
    'H' 'H' 0.0000 0.0000
                         'International Tables Vol C Tables 4.2.6.8 and 6.1.1.4'
    'N' 'N' 0.0061 0.0033
                         'International Tables Vol C Tables 4.2.6.8 and 6.1.1.4'
    'O' 'O' 0.0106 0.0060
                         'International Tables Vol C Tables 4.2.6.8 and 6.1.1.4'
    'S' 'S' 0.1246 0.1234
                         'International Tables Vol C Tables 4.2.6.8 and 6.1.1.4'
_computing_data_collection
;
<i>X-AREA</i> (Stoe & Cie, 2008)
;
_computing_cell_refinement
;
<i>X-AREA</i> (Stoe & Cie, 2008)
;
_computing_data_reduction
;
<i>X-RED32</i> (Stoe & Cie, 2008)
;
_computing_structure_solution
;
<i>SHELXS97</i> (Sheldrick, 2008)
;
_computing_structure_refinement
;
<i>SHELXL2013-2</i> (Sheldrick, 2015)
;
_computing_molecular_graphics
;
<i>DIAMOND</i> (Brandenburg, 2006)
;
_computing_publication_material
;
<i>publCIF</i> (Westrip, 2010)
;
loop_
    _atom_site_type_symbol
    _atom_site_label
    _atom_site_fract_x
    _atom_site_fract_y
    _atom_site_fract_z
    _atom_site_U_iso_or_equiv
    _atom_site_adp_type
    _atom_site_calc_flag
    _atom_site_occupancy
    _atom_site_disorder_assembly
    _atom_site_disorder_group
    C C1 0.7435(3) 0.18956(14) 0.16339(15) 0.0407(3) Uani d 1 . .
    C C2 0.8619(3) 0.24715(14) 0.24537(15) 0.0428(3) Uani d 1 . .
    H H2 0.8352 0.3334 0.2575 0.051 Uiso calc 1 . .
    C C3 1.0167(3) 0.17309(16) 0.30646(16) 0.0457(4) Uani d 1 . .
    C C4 1.0618(3) 0.04644(16) 0.28893(17) 0.0516(4) Uani d 1 . .
    C C5 0.9543(4) -0.01187(16) 0.20857(19) 0.0581(5) Uani d 1 . .
    H H5 0.9863 -0.0977 0.1962 0.070 Uiso calc 1 . .
    C C6 0.7937(3) 0.06224(16) 0.14522(17) 0.0515(4) Uani d 1 . .
    H H6 0.7174 0.0250 0.0887 0.062 Uiso calc 1 . .
    O O1 1.1441(2) 0.20752(13) 0.39317(13) 0.0621(4) Uani d 1 . .
    C C7 1.2882(3) 0.0980(2) 0.4229(2) 0.0615(5) Uani d 1 . .
    H H7A 1.4562 0.1148 0.3917 0.074 Uiso calc 1 . .
    H H7B 1.2668 0.0771 0.5146 0.074 Uiso calc 1 . .
    O O2 1.2191(3) -0.00457(13) 0.36476(15) 0.0698(4) Uani d 1 . .
    C C8 0.5558(3) 0.26302(14) 0.10543(15) 0.0407(3) Uani d 1 . .
    C C9 0.4637(3) 0.21798(17) -0.00254(18) 0.0541(4) Uani d 1 . .
    H H9A 0.3116 0.1794 0.0280 0.081 Uiso calc 1 . .
    H H9B 0.5755 0.1560 -0.0415 0.081 Uiso calc 1 . .
    H H9C 0.4440 0.2892 -0.0643 0.081 Uiso calc 1 . .
    N N1 0.4771(2) 0.36261(12) 0.15902(13) 0.0420(3) Uani d 1 . .
    N N2 0.2949(2) 0.43540(12) 0.11811(13) 0.0432(3) Uani d 1 . .
    H H1N2 0.2234 0.4229 0.0560 0.052 Uiso d 1 . .
    C C10 0.2019(3) 0.53176(15) 0.18658(16) 0.0461(4) Uani d 1 . .
    S S1 -0.03625(8) 0.61725(4) 0.15015(5) 0.05451(17) Uani d 1 . .
    N N3 0.3122(3) 0.55269(18) 0.27906(18) 0.0732(5) Uani d 1 . .
    H H1N3 0.4362 0.5027 0.2843 0.088 Uiso d 1 A .
    C C11 0.2171(16) 0.6290(8) 0.3858(8) 0.071(2) Uani d 0.5 A 1
    H H11A 0.1138 0.6987 0.3576 0.085 Uiso calc 0.5 A 1
    H H11B 0.1232 0.5758 0.4544 0.085 Uiso calc 0.5 A 1
    C C11' 0.2731(18) 0.6716(7) 0.3447(8) 0.0675(19) Uani d 0.5 A 2
    H H11C 0.2989 0.7447 0.2812 0.081 Uiso calc 0.5 A 2
    H H11D 0.1073 0.6766 0.3872 0.081 Uiso calc 0.5 A 2
    C C12 0.4155(6) 0.6790(3) 0.4304(3) 0.1149(12) Uani d 1 . .
    H H12A 0.5616 0.6353 0.3959 0.172 Uiso calc 0.5 A 1
    H H12B 0.3914 0.6663 0.5219 0.172 Uiso calc 0.5 A 1
    H H12C 0.4259 0.7689 0.4032 0.172 Uiso calc 0.5 A 1
    H H12D 0.4978 0.5980 0.4444 0.172 Uiso calc 0.5 A 2
    H H12E 0.3205 0.7007 0.5092 0.172 Uiso calc 0.5 A 2
    H H12F 0.5307 0.7438 0.3993 0.172 Uiso calc 0.5 A 2
loop_
    _atom_site_aniso_label
    _atom_site_aniso_U_11
    _atom_site_aniso_U_22
    _atom_site_aniso_U_33
    _atom_site_aniso_U_12
    _atom_site_aniso_U_13
    _atom_site_aniso_U_23
    C1 0.0423(7) 0.0354(7) 0.0438(8) 0.0004(6) -0.0029(6) -0.0089(6)
    C2 0.0447(8) 0.0345(7) 0.0491(8) -0.0006(6) -0.0058(6) -0.0077(6)
    C3 0.0450(8) 0.0449(8) 0.0467(8) -0.0031(6) -0.0063(6) -0.0043(6)
    C4 0.0492(9) 0.0433(9) 0.0588(10) 0.0060(7) -0.0064(7) 0.0028(7)
    C5 0.0666(11) 0.0355(8) 0.0716(12) 0.0095(7) -0.0103(9) -0.0106(8)
    C6 0.0577(10) 0.0395(8) 0.0594(10) 0.0034(7) -0.0105(8) -0.0161(7)
    O1 0.0644(8) 0.0599(8) 0.0684(8) 0.0018(6) -0.0293(7) -0.0074(6)
    C7 0.0524(10) 0.0694(12) 0.0607(11) 0.0010(9) -0.0142(8) 0.0083(9)
    O2 0.0699(9) 0.0565(8) 0.0853(10) 0.0114(6) -0.0292(7) 0.0024(7)
    C8 0.0417(7) 0.0357(7) 0.0449(8) -0.0012(6) -0.0050(6) -0.0095(6)
    C9 0.0538(9) 0.0522(10) 0.0617(10) 0.0070(7) -0.0156(8) -0.0245(8)
    N1 0.0417(6) 0.0370(6) 0.0485(7) 0.0033(5) -0.0086(5) -0.0108(5)
    N2 0.0430(7) 0.0398(7) 0.0501(7) 0.0048(5) -0.0128(5) -0.0150(5)
    C10 0.0464(8) 0.0403(8) 0.0539(9) 0.0033(6) -0.0106(7) -0.0150(7)
    S1 0.0481(2) 0.0521(3) 0.0700(3) 0.01332(18) -0.02210(19) -0.0241(2)
    N3 0.0788(11) 0.0749(11) 0.0815(11) 0.0404(9) -0.0444(9) -0.0480(9)
    C11 0.070(4) 0.073(5) 0.081(6) 0.027(4) -0.029(4) -0.046(4)
    C11' 0.087(5) 0.057(4) 0.068(5) 0.027(3) -0.032(4) -0.033(3)
    C12 0.109(2) 0.133(3) 0.122(2) 0.029(2) -0.0365(19) -0.089(2)
_geom_special_details
;
All e.s.d.'s (except the e.s.d. in the dihedral angle between two l.s. planes)
are estimated using the full covariance matrix. The cell e.s.d.'s are taken
into account individually in the estimation of e.s.d.'s in distances, angles
and torsion angles; correlations between e.s.d.'s in cell parameters are only
used when they are defined by crystal symmetry. An approximate (isotropic)
treatment of cell e.s.d.'s is used for estimating e.s.d.'s involving l.s.
planes.
;
loop_
    _geom_bond_atom_site_label_1
    _geom_bond_atom_site_label_2
    _geom_bond_site_symmetry_2
    _geom_bond_distance
    _geom_bond_publ_flag
    C1 C6 . 1.395(2) ?
    C1 C2 . 1.410(2) ?
    C1 C8 . 1.483(2) ?
    C2 C3 . 1.364(2) ?
    C2 H2 . 0.9400 ?
    C3 O1 . 1.372(2) ?
    C3 C4 . 1.383(2) ?
    C4 C5 . 1.363(3) ?
    C4 O2 . 1.375(2) ?
    C5 C6 . 1.401(3) ?
    C5 H5 . 0.9400 ?
    C6 H6 . 0.9400 ?
    O1 C7 . 1.432(2) ?
    C7 O2 . 1.420(3) ?
    C7 H7A . 0.9800 ?
    C7 H7B . 0.9800 ?
    C8 N1 . 1.2832(19) ?
    C8 C9 . 1.493(2) ?
    C9 H9A . 0.9700 ?
    C9 H9B . 0.9700 ?
    C9 H9C . 0.9700 ?
    N1 N2 . 1.3730(18) ?
    N2 C10 . 1.358(2) ?
    N2 H1N2 . 0.8699 ?
    C10 N3 . 1.315(2) ?
    C10 S1 . 1.6792(17) ?
    N3 C11 . 1.489(9) ?
    N3 C11' . 1.501(9) ?
    N3 H1N3 . 0.8700 ?
    C11 C12 . 1.453(10) ?
    C11 H11A . 0.9800 ?
    C11 H11B . 0.9800 ?
    C11' C12 . 1.347(10) ?
    C11' H11C . 0.9800 ?
    C11' H11D . 0.9800 ?
    C12 H12A . 0.9700 ?
    C12 H12B . 0.9700 ?
    C12 H12C . 0.9700 ?
    C12 H12D . 0.9700 ?
    C12 H12E . 0.9700 ?
    C12 H12F . 0.9700 ?
loop_
    _geom_angle_atom_site_label_1
    _geom_angle_atom_site_label_2
    _geom_angle_atom_site_label_3
    _geom_angle_site_symmetry_1
    _geom_angle_site_symmetry_3
    _geom_angle
    _geom_angle_publ_flag
    C6 C1 C2 . . 119.34(15) ?
    C6 C1 C8 . . 121.30(15) ?
    C2 C1 C8 . . 119.22(13) ?
    C3 C2 C1 . . 117.54(14) ?
    C3 C2 H2 . . 121.2 ?
    C1 C2 H2 . . 121.2 ?
    C2 C3 O1 . . 127.54(15) ?
    C2 C3 C4 . . 122.40(16) ?
    O1 C3 C4 . . 110.05(15) ?
    C5 C4 O2 . . 128.69(16) ?
    C5 C4 C3 . . 121.73(16) ?
    O2 C4 C3 . . 109.57(17) ?
    C4 C5 C6 . . 116.86(15) ?
    C4 C5 H5 . . 121.6 ?
    C6 C5 H5 . . 121.6 ?
    C1 C6 C5 . . 122.10(17) ?
    C1 C6 H6 . . 118.9 ?
    C5 C6 H6 . . 118.9 ?
    C3 O1 C7 . . 105.38(14) ?
    O2 C7 O1 . . 108.49(15) ?
    O2 C7 H7A . . 110.0 ?
    O1 C7 H7A . . 110.0 ?
    O2 C7 H7B . . 110.0 ?
    O1 C7 H7B . . 110.0 ?
    H7A C7 H7B . . 108.4 ?
    C4 O2 C7 . . 105.90(14) ?
    N1 C8 C1 . . 114.42(14) ?
    N1 C8 C9 . . 124.48(15) ?
    C1 C8 C9 . . 121.04(13) ?
    C8 C9 H9A . . 109.5 ?
    C8 C9 H9B . . 109.5 ?
    H9A C9 H9B . . 109.5 ?
    C8 C9 H9C . . 109.5 ?
    H9A C9 H9C . . 109.5 ?
    H9B C9 H9C . . 109.5 ?
    C8 N1 N2 . . 120.07(14) ?
    C10 N2 N1 . . 117.50(13) ?
    C10 N2 H1N2 . . 115.4 ?
    N1 N2 H1N2 . . 126.9 ?
    N3 C10 N2 . . 115.66(15) ?
    N3 C10 S1 . . 123.92(12) ?
    N2 C10 S1 . . 120.41(13) ?
    C10 N3 C11 . . 126.2(4) ?
    C10 N3 C11' . . 123.1(4) ?
    C10 N3 H1N3 . . 113.3 ?
    C11 N3 H1N3 . . 119.0 ?
    C11' N3 H1N3 . . 121.5 ?
    C12 C11 N3 . . 108.7(6) ?
    C12 C11 H11A . . 110.0 ?
    N3 C11 H11A . . 110.0 ?
    C12 C11 H11B . . 110.0 ?
    N3 C11 H11B . . 110.0 ?
    H11A C11 H11B . . 108.3 ?
    C12 C11' N3 . . 114.0(6) ?
    C12 C11' H11C . . 108.7 ?
    N3 C11' H11C . . 108.7 ?
    C12 C11' H11D . . 108.7 ?
    N3 C11' H11D . . 108.7 ?
    H11C C11' H11D . . 107.6 ?
    C11 C12 H12A . . 109.5 ?
    C11 C12 H12B . . 109.5 ?
    H12A C12 H12B . . 109.5 ?
    C11 C12 H12C . . 109.5 ?
    H12A C12 H12C . . 109.5 ?
    H12B C12 H12C . . 109.5 ?
    C11' C12 H12D . . 109.5 ?
    C11' C12 H12E . . 109.5 ?
    H12D C12 H12E . . 109.5 ?
    C11' C12 H12F . . 109.5 ?
    H12D C12 H12F . . 109.5 ?
    H12E C12 H12F . . 109.5 ?
loop_
    _geom_torsion_atom_site_label_1
    _geom_torsion_atom_site_label_2
    _geom_torsion_atom_site_label_3
    _geom_torsion_atom_site_label_4
    _geom_torsion_site_symmetry_1
    _geom_torsion_site_symmetry_2
    _geom_torsion_site_symmetry_3
    _geom_torsion_site_symmetry_4
    _geom_torsion
    _geom_torsion_publ_flag
    C6 C1 C2 C3 . . . . -1.9(2) ?
    C8 C1 C2 C3 . . . . 173.75(14) ?
    C1 C2 C3 O1 . . . . -177.54(15) ?
    C1 C2 C3 C4 . . . . 1.0(2) ?
    C2 C3 C4 C5 . . . . 0.3(3) ?
    O1 C3 C4 C5 . . . . 179.06(16) ?
    C2 C3 C4 O2 . . . . -178.38(15) ?
    O1 C3 C4 O2 . . . . 0.34(19) ?
    O2 C4 C5 C6 . . . . 177.85(17) ?
    C3 C4 C5 C6 . . . . -0.6(3) ?
    C2 C1 C6 C5 . . . . 1.7(3) ?
    C8 C1 C6 C5 . . . . -173.86(16) ?
    C4 C5 C6 C1 . . . . -0.4(3) ?
    C2 C3 O1 C7 . . . . -176.90(16) ?
    C4 C3 O1 C7 . . . . 4.46(18) ?
    C3 O1 C7 O2 . . . . -7.55(19) ?
    C5 C4 O2 C7 . . . . 176.35(19) ?
    C3 C4 O2 C7 . . . . -5.04(19) ?
    O1 C7 O2 C4 . . . . 7.8(2) ?
    C6 C1 C8 N1 . . . . 159.25(15) ?
    C2 C1 C8 N1 . . . . -16.3(2) ?
    C6 C1 C8 C9 . . . . -18.1(2) ?
    C2 C1 C8 C9 . . . . 166.30(15) ?
    C1 C8 N1 N2 . . . . -176.84(12) ?
    C9 C8 N1 N2 . . . . 0.4(2) ?
    C8 N1 N2 C10 . . . . 173.15(14) ?
    N1 N2 C10 N3 . . . . 6.2(2) ?
    N1 N2 C10 S1 . . . . -174.75(11) ?
    N2 C10 N3 C11 . . . . -164.2(4) ?
    S1 C10 N3 C11 . . . . 16.8(5) ?
    N2 C10 N3 C11' . . . . 165.3(4) ?
    S1 C10 N3 C11' . . . . -13.8(5) ?
    C10 N3 C11 C12 . . . . -153.3(4) ?
    C11' N3 C11 C12 . . . . -61.3(15) ?
    C10 N3 C11' C12 . . . . -175.3(4) ?
    C11 N3 C11' C12 . . . . 79.0(15) ?
    N3 C11' C12 C11 . . . . -73.0(13) ?
    N3 C11 C12 C11' . . . . 68.3(14) ?
loop_
    _geom_hbond_atom_site_label_D
    _geom_hbond_atom_site_label_H
    _geom_hbond_atom_site_label_A
    _geom_hbond_site_symmetry_A
    _geom_hbond_distance_DH
    _geom_hbond_distance_HA
    _geom_hbond_distance_DA
    _geom_hbond_angle_DHA
    N2 H1N2 S1 2_565 0.87 2.72 3.5842(14) 175.2
_shelx_hkl_file
;
  -1   0   0 2241.84   18.40   0
  -1   0   0 2261.75   18.87   0
   1   0   0 2196.79   18.58   0
   1   0   0 2213.85   18.47   0
   2   0   0   22.74    4.01   0
  -2   0   0   23.73    4.10   0
  -2   0   0   21.43    4.07   0
   2   0   0   22.37    4.19   0
  -3   0   0    1.70    3.86   0
  -3   0   0    3.30    2.55   0
   3   0   0    5.44    3.63   0
   3   0   0    0.20    3.50   0
   4   0   0 1510.82    9.26   0
  -4   0   0 1515.24    9.31   0
  -4   0   0 1502.25    8.96   0
   4   0   0 1554.14    9.22   0
  -5   0   0   10.64    4.15   0
   5   0   0    9.19    4.22   0
   5   0   0   12.05    3.88   0
  -6   0   0    1.52    4.50   0
   6   0   0    5.63    4.38   0
   6   0   0    6.30    3.02   0
  -7   0   0    9.60    5.21   0
   7   0   0    5.35    5.02   0
   7   0   0    8.19    4.82   0
  -7   1   0   39.16    4.03   0
   7  -1   0   48.94    3.84   0
   7  -1   0   52.20    5.29   0
  -6   1   0    4.54    4.47   0
   6  -1   0    6.96    4.45   0
   6  -1   0    5.99    4.30   0
  -5   1   0  122.58    3.70   0
   5  -1   0  147.88    4.49   0
   5  -1   0  120.84    4.77   0
   4  -1   0  243.82    4.91   0
  -4   1   0  232.65    5.22   0
   4  -1   0  246.09    5.24   0
   3  -1   0   63.08    4.26   0
  -3   1   0   59.25    4.05   0
  -3   1   0   57.88    3.92   0
   3  -1   0   63.60    3.09   0
   2  -1   0   34.98    4.26   0
  -2   1   0   31.26    4.04   0
   2  -1   0   34.17    4.14   0
  -2   1   0   33.01    4.24   0
   1  -1   0  279.58    7.76   0
  -1   1   0  297.61    7.87   0
   1  -1   0  319.89    8.01   0
  -1   1   0  293.36    7.91   0
   0  -1   0  212.08    9.84   0
   0   1   0  224.32   10.23   0
   1   1   0 4191.63   25.61   0
   1   1   0 4396.88   24.45   0
  -1  -1   0 4414.23   24.64   0
  -1  -1   0 4048.69   25.02   0
  -2  -1   0 1205.35   10.10   0
   2   1   0 1195.21   10.10   0
  -2  -1   0 1276.40   10.39   0
   2   1   0 1229.70   10.24   0
   3   1   0 1166.31    8.88   0
  -3  -1   0 1185.10    8.99   0
  -3  -1   0 1123.63    8.23   0
   3   1   0 1159.87    9.01   0
   4   1   0  470.35    5.97   0
   4   1   0  447.48    5.94   0
  -4  -1   0  478.46    6.11   0
  -4  -1   0  471.24    5.92   0
   5   1   0   39.31    4.38   0
  -5  -1   0   44.86    4.26   0
   5   1   0   44.86    4.31   0
   6   1   0   89.06    4.92   0
   6   1   0   87.34    4.92   0
  -6  -1   0   87.44    4.87   0
   7   1   0   58.97    5.40   0
   7   1   0   61.76    5.53   0
  -7  -1   0   56.05    5.38   0
   7  -2   0  113.88    5.92   0
  -7   2   0  108.56    5.78   0
   7  -2   0  105.88    5.68   0
   6  -2   0   64.28    4.65   0
   6  -2   0   77.96    4.73   0
  -6   2   0   64.68    4.66   0
   5  -2   0  114.77    4.83   0
   5  -2   0  112.90    4.36   0
  -5   2   0  110.88    4.73   0
   4  -2   0   22.29    4.05   0
  -4   2   0   18.33    4.11   0
   4  -2   0   19.66    3.69   0
   3  -2   0  547.64    6.33   0
  -3   2   0  513.18    6.21   0
   3  -2   0  522.37    6.27   0
  -2   2   0 3103.91   14.54   0
   2  -2   0 3162.36   14.86   0
   2  -2   0 3413.01   15.27   0
   1  -2   0 4750.79   23.89   0
   1  -2   0 5263.85   22.41   0
  -1   2   0 5201.96   22.55   0
   0  -2   0  132.05   10.27   0
   0   2   0  135.86   10.90   0
   0  -2   0  124.92    6.76   0
   0   2   0  126.73    6.93   0
   1   2   0  698.73    9.50   0
  -1  -2   0  695.44    8.94   0
   1   2   0  740.98   11.67   0
  -1  -2   0  675.03   11.40   0
   2   2   0 1615.62   11.96   0
  -2  -2   0 1495.23   11.50   0
   2   2   0 1584.69   11.18   0
  -3  -2   0  876.32    8.05   0
   3   2   0  824.26    7.28   0
  -3  -2   0  818.23    7.71   0
   3   2   0  784.36    7.53   0
  -4  -2   0  409.18    5.93   0
   4   2   0  436.53    6.03   0
  -4  -2   0  468.18    6.22   0
   4   2   0  448.46    6.02   0
   5   2   0  243.54    5.26   0
  -5  -2   0  246.31    5.28   0
  -5  -2   0  224.48    5.24   0
   5   2   0  212.87    5.16   0
   6   2   0   23.18    4.56   0
   6   2   0   19.52    4.57   0
  -6  -2   0   18.90    4.39   0
   7   2   0    9.01    5.12   0
   7   2   0   10.91    5.06   0
   6  -3   0   11.97    4.71   0
  -6   3   0    5.57    4.69   0
   6  -3   0    6.06    4.37   0
   5  -3   0  611.52    6.48   0
  -5   3   0  512.04    6.26   0
   5  -3   0  548.46    6.15   0
   4  -3   0 1214.79    8.31   0
   4  -3   0 1095.06    7.98   0
  -4   3   0 1092.38    7.93   0
   3  -3   0  581.28    6.43   0
   3  -3   0  640.95    6.53   0
  -3   3   0  590.14    6.32   0
   2  -3   0 1216.39    9.10   0
   2  -3   0 1088.24    9.19   0
  -2   3   0 1195.49    8.98   0
  -1   3   0  996.39    9.45   0
   1  -3   0  995.89    9.52   0
   1  -3   0  840.19   10.22   0
   0   3   0 1715.72   13.10   0
   0  -3   0 1739.15   21.94   0
   0  -3   0 1673.11   12.88   0
   1   3   0   24.48    4.15   0
  -1  -3   0   24.05    4.01   0
   1   3   0   24.21    5.70   0
  -1  -3   0   24.61    4.79   0
  -2  -3   0 1487.44   11.58   0
   2   3   0 1591.74   10.69   0
   2   3   0 1576.86   10.69   0
   2   3   0 1615.44   12.05   0
   3   3   0  391.94    5.84   0
   3   3   0  400.99    5.21   0
  -3  -3   0  387.83    6.07   0
   3   3   0  418.37    6.31   0
   4   3   0  222.82    5.29   0
   4   3   0  202.58    4.99   0
   4   3   0  223.12    5.14   0
  -4  -3   0  224.35    5.21   0
   5   3   0  166.79    4.90   0
   5   3   0  146.44    4.93   0
   5   3   0  158.11    4.95   0
  -5  -3   0  149.61    4.67   0
   6   3   0   -0.95    4.63   0
   6   3   0    1.98    3.07   0
   6   3   0    1.61    4.47   0
   7   3   0   44.23    5.40   0
   7   3   0   53.40    5.35   0
   7   3   0   47.74    3.92   0
  -6   4   0    1.59    4.67   0
   6  -4   0    9.64    4.70   0
   6  -4   0    6.27    4.75   0
   5  -4   0    4.25    4.15   0
  -5   4   0    3.22    4.17   0
   5  -4   0    1.58    4.25   0
   4  -4   0   71.79    4.05   0
  -4   4   0   55.98    3.94   0
   4  -4   0   61.80    4.15   0
   3  -4   0 1637.62    8.92   0
  -3   4   0 1549.54    9.11   0
   3  -4   0 1430.40    9.32   0
  -2   4   0 1578.45    9.66   0
   2  -4   0 1707.92   10.03   0
   2  -4   0 1450.80   10.26   0
   1  -4   0  507.60    6.70   0
   1  -4   0  441.40    8.16   0
  -1   4   0  510.38    6.73   0
   0  -4   0  178.17    8.24   0
   0  -4   0  178.01    5.25   0
   0   4   0  196.07    5.46   0
   1   4   0   19.87    5.30   0
  -1  -4   0   19.95    2.91   0
   1   4   0   23.27    4.03   0
  -1  -4   0   22.01    5.18   0
  -2  -4   0  576.65    7.88   0
   2   4   0  581.45    6.90   0
   2   4   0  630.09    8.54   0
  -2  -4   0  613.87    6.92   0
   3   4   0  500.89    6.28   0
   3   4   0  506.74    6.29   0
   3   4   0  531.29    6.84   0
  -3  -4   0  487.63    6.51   0
   4   4   0  553.02    6.24   0
   4   4   0  501.22    6.45   0
  -4  -4   0  478.04    6.21   0
   4   4   0  486.21    6.20   0
  -5  -4   0    1.36    4.14   0
   5   4   0    3.00    4.11   0
   5   4   0    3.90    4.16   0
   5   4   0   -3.10    4.04   0
   6   4   0   16.12    4.73   0
   6   4   0   17.62    4.77   0
   6   4   0   13.63    4.64   0
   6  -5   0    7.38    4.78   0
  -6   5   0    3.49    4.74   0
   6  -5   0    0.33    4.83   0
   5  -5   0    3.56    4.30   0
   5  -5   0    3.08    3.09   0
  -5   5   0    2.44    4.25   0
   4  -5   0  603.96    6.55   0
  -4   5   0  543.85    6.28   0
   4  -5   0  581.50    6.39   0
  -3   5   0    3.11    3.75   0
   3  -5   0    4.82    3.52   0
   3  -5   0    2.65    2.85   0
   2  -5   0  172.37    4.78   0
  -2   5   0  198.04    4.55   0
   2  -5   0  190.94    4.64   0
  -1   5   0 1142.70    8.70   0
   1  -5   0 1147.76    8.58   0
   1  -5   0 1000.00   10.33   0
   1  -5   0 1204.51   11.52   0
   0   5   0 5612.21   18.53   0
   0  -5   0 5077.68   17.02   0
   1   5   0 3070.16   23.22   0
   1   5   0 3096.51   13.91   0
  -1  -5   0 3231.51   23.14   0
  -1  -5   0 3090.10   13.85   0
  -2  -5   0  640.57    6.81   0
   2   5   0  648.14    9.08   0
  -2  -5   0  621.72    8.72   0
   2   5   0  610.86    6.14   0
   3   5   0  267.50    5.33   0
   3   5   0  238.35    5.29   0
   3   5   0  257.50    5.66   0
  -3  -5   0  232.92    5.45   0
   4   5   0    1.83    3.97   0
   4   5   0    6.83    3.85   0
   4   5   0    3.43    3.85   0
  -4  -5   0    3.22    3.87   0
   5   5   0   12.30    4.37   0
  -5  -5   0   15.14    4.20   0
   5   5   0   10.72    4.46   0
   5   5   0   14.54    4.23   0
   6   5   0   27.72    4.89   0
   6   5   0   22.13    4.85   0
   6   5   0   25.35    4.90   0
   6  -6   0   14.28    5.18   0
   6  -6   0   15.99    5.12   0
  -6   6   0   14.33    5.04   0
   5  -6   0  399.11    6.00   0
   5  -6   0  389.13    6.18   0
  -5   6   0  363.68    6.04   0
   4  -6   0  274.88    5.34   0
   4  -6   0  245.59    5.36   0
  -4   6   0  249.11    5.28   0
   3  -6   0 1036.66    7.83   0
  -3   6   0  978.44    7.47   0
   3  -6   0  910.29    7.90   0
  -2   6   0  239.46    4.94   0
   2  -6   0  224.69    5.88   0
   2  -6   0  237.59    5.08   0
  -1   6   0  294.99    5.20   0
   1  -6   0  251.61    6.44   0
   1  -6   0  312.20    7.24   0
   1  -6   0  274.45    5.10   0
   0   6   0    4.12    3.66   0
   0  -6   0    4.96    6.04   0
   0  -6   0    2.98    2.59   0
   1   6   0    3.88    3.79   0
   1   6   0    1.79    6.03   0
  -1  -6   0    3.96    4.86   0
  -1  -6   0    5.17    3.51   0
   2   6   0  159.61    4.79   0
  -2  -6   0  178.48    4.71   0
   2   6   0  162.38    6.40   0
  -2  -6   0  161.46    6.03   0
   3   6   0  952.44    9.72   0
   3   6   0  931.77    7.74   0
   3   6   0  962.05    7.90   0
  -3  -6   0  867.76    8.80   0
   4   6   0   28.87    4.97   0
   4   6   0   27.41    4.21   0
   4   6   0   29.87    4.20   0
  -4  -6   0   26.74    3.96   0
   5   6   0    8.40    4.42   0
   5   6   0    6.94    4.30   0
   5   6   0    9.80    4.46   0
  -5  -6   0    8.71    4.51   0
   6   6   0   18.83    4.98   0
   6   6   0   16.40    4.92   0
   6   6   0   16.73    4.94   0
   6  -7   0   58.74    5.64   0
   6  -7   0   54.00    5.53   0
  -6   7   0   57.40    5.46   0
  -5   7   0  116.64    5.06   0
   5  -7   0  125.46    5.29   0
   5  -7   0  115.00    5.24   0
   4  -7   0  132.36    5.03   0
   4  -7   0  144.02    4.87   0
  -4   7   0  134.78    4.65   0
   3  -7   0  599.65    6.55   0
  -3   7   0  562.99    6.29   0
   3  -7   0  535.20    6.44   0
   2  -7   0  107.07    5.37   0
   2  -7   0   88.59    4.54   0
   2  -7   0   87.48    4.23   0
  -2   7   0   99.44    4.18   0
  -1   7   0  530.08    6.06   0
   1  -7   0  476.03    7.77   0
   1  -7   0  509.09    6.10   0
   1  -7   0  573.63    8.88   0
   0  -7   0  271.03    8.75   0
   0  -7   0  267.16    4.25   0
   0   7   0  300.89    5.43   0
  -1  -7   0  126.60    7.03   0
   1   7   0  125.73    4.65   0
  -1  -7   0  120.82    4.50   0
   1   7   0  148.18    7.47   0
   2   7   0  189.52    6.76   0
  -2  -7   0  202.57    5.14   0
   2   7   0  193.85    5.21   0
  -2  -7   0  189.80    6.47   0
  -3  -7   0    0.85    4.81   0
   3   7   0    1.26    4.99   0
   3   7   0    3.08    3.90   0
  -4  -7   0    1.08    3.97   0
   4   7   0   11.83    4.35   0
   4   7   0    0.90    4.18   0
   4   7   0    2.64    4.17   0
   5   7   0   37.17    4.88   0
  -5  -7   0   38.99    4.80   0
   5   7   0   34.66    4.64   0
   5   7   0   42.02    3.45   0
   6   7   0    8.96    5.19   0
   6   7   0    6.92    5.05   0
   6   7   0   12.72    5.01   0
   5  -8   0   88.22    4.11   0
   5  -8   0   84.71    5.41   0
  -5   8   0   88.62    5.09   0
   4  -8   0  248.69    5.51   0
  -4   8   0  247.41    5.32   0
   4  -8   0  247.38    5.79   0
   3  -8   0   11.00    5.09   0
  -3   8   0   13.42    4.00   0
   3  -8   0   14.75    4.16   0
   2  -8   0 1518.20   11.79   0
  -2   8   0 1479.48    8.55   0
   2  -8   0 1387.66    8.46   0
   2  -8   0 1274.19   10.40   0
   1  -8   0  242.97    7.02   0
  -1   8   0  229.08    4.80   0
   1  -8   0  202.89    4.72   0
   1  -8   0  196.33    6.43   0
   0   8   0  100.64    4.48   0
   0  -8   0   92.49    3.39   0
   0  -8   0   91.09    7.04   0
   1   8   0   26.85    4.18   0
  -1  -8   0   28.62    3.88   0
  -1  -8   0   29.51    6.69   0
  -2  -8   0  199.41    4.00   0
  -2  -8   0  199.91    6.98   0
   2   8   0  209.53    5.05   0
   2   8   0  208.64    8.12   0
  -3  -8   0   15.81    5.11   0
   3   8   0   15.64    5.40   0
  -3  -8   0   14.39    4.28   0
   3   8   0   22.87    4.18   0
   4   8   0   47.45    4.90   0
   4   8   0   50.51    4.55   0
  -4  -8   0   53.39    5.84   0
   4   8   0   55.64    4.38   0
   5   8   0    0.34    4.68   0
   5   8   0    0.56    4.55   0
   5   8   0    6.25    4.76   0
   5  -9   0    1.75    5.19   0
   5  -9   0    2.61    5.11   0
  -5   9   0    4.22    4.97   0
  -4   9   0    5.23    4.50   0
   4  -9   0    5.93    4.44   0
   4  -9   0    1.63    4.65   0
   4  -9   0    3.84    4.68   0
   3  -9   0    6.19    5.36   0
   3  -9   0    4.89    4.39   0
   3  -9   0    3.65    3.04   0
  -3   9   0    4.88    4.18   0
  -2   9   0  632.18    6.31   0
   2  -9   0  581.22    6.23   0
   2  -9   0  549.86    7.63   0
   2  -9   0  656.38    8.81   0
   1  -9   0  670.58    6.73   0
   1  -9   0  646.63   10.23   0
  -1   9   0  748.29    6.79   0
   1  -9   0  698.74   10.28   0
   0  -9   0    0.16    6.32   0
   0   9   0    2.02    4.11   0
   0  -9   0    4.32    3.93   0
   0  -9   0    0.93    6.46   0
   1   9   0   47.13    4.17   0
  -1  -9   0   38.08    2.96   0
  -1  -9   0   41.15    8.34   0
  -2  -9   0  221.32    8.81   0
   2   9   0  271.27    9.44   0
  -2  -9   0  231.49    5.07   0
   2   9   0  241.79    5.27   0
  -3  -9   0   61.02    4.56   0
   3   9   0   61.59    6.13   0
   3   9   0   53.86    4.66   0
  -3  -9   0   60.86    5.84   0
  -4  -9   0   90.00    6.27   0
   4   9   0   89.61    4.91   0
   4   9   0  101.98    5.08   0
   4   9   0   88.48    5.39   0
   5   9   0  100.46    6.99   0
   5   9   0  101.20    5.40   0
   5   9   0  109.15    5.43   0
   4 -10   0   19.50    4.93   0
   4 -10   0   19.04    6.04   0
  -4  10   0   27.21    4.76   0
   4 -10   0   23.30    4.82   0
   3 -10   0    8.26    4.52   0
   3 -10   0    9.07    4.35   0
   3 -10   0    6.75    4.65   0
  -3  10   0    5.98    3.23   0
   2 -10   0   -3.25    4.07   0
  -2  10   0    0.63    4.14   0
   2 -10   0    2.12    5.61   0
   2 -10   0    2.74    5.36   0
   1 -10   0  217.71    7.34   0
  -1  10   0  265.97    4.38   0
   1 -10   0  241.30    8.16   0
   1 -10   0  240.37    5.14   0
   0  10   0    3.33    4.25   0
   0 -10   0   -0.42    7.36   0
   0 -10   0    0.88    8.07   0
   0 -10   0    1.36    3.94   0
   1  10   0    0.63    4.37   0
  -1 -10   0    1.96    4.13   0
   2  10   0    3.24    8.87   0
   2  10   0    1.92    4.39   0
  -2 -10   0    0.45    4.22   0
   3  10   0  122.92    7.85   0
  -3 -10   0  106.05    5.08   0
   3  10   0  107.20    5.14   0
   4  10   0   58.91    4.96   0
   4  10   0   71.30    5.20   0
   4  10   0   67.20    6.64   0
   5  10   0    1.30    5.17   0
   5  10   0    1.98    6.66   0
   5  10   0    3.05    5.12   0
   3 -11   0  192.71    5.46   0
   3 -11   0  170.26    7.21   0
  -3  11   0  191.79    5.41   0
   3 -11   0  217.47    6.53   0
   2 -11   0   49.65    6.12   0
   2 -11   0   50.26    3.25   0
   2 -11   0   54.07    6.30   0
  -2  11   0   60.31    4.57   0
  -1  11   0   14.45    4.43   0
   1 -11   0   13.56    4.27   0
   1 -11   0   15.16    6.60   0
   1 -11   0   14.11    6.72   0
   0 -11   0  195.88    5.16   0
   0  11   0  214.44    5.29   0
  -1 -11   0   18.13    3.29   0
   1  11   0   19.57    4.52   0
  -2 -11   0   40.32    4.74   0
   2  11   0   42.00    4.84   0
  -3 -11   0   54.77    4.90   0
   3  11   0   46.64    5.19   0
   3  11   0   63.51    9.30   0
   4  11   0   46.54    5.39   0
   4  11   0   31.24    5.31   0
   4  11   0   37.31    7.61   0
   3 -12   0   17.98    5.55   0
  -3  12   0   17.82    5.09   0
   3 -12   0   22.52    5.07   0
   3 -12   0   19.28    6.54   0
   2 -12   0   19.53    6.26   0
   2 -12   0   20.33    4.73   0
  -2  12   0   16.56    4.79   0
   2 -12   0   19.71    7.33   0
  -1  12   0    1.58    4.73   0
   1 -12   0    2.00    7.58   0
   1 -12   0    0.21    7.61   0
   1 -12   0   -0.36    4.50   0
   0 -12   0   24.04    4.83   0
   0  12   0   21.73    3.32   0
  -1 -12   0   21.16    4.85   0
   1  12   0   20.61    4.87   0
   2  12   0   35.53    4.96   0
  -2 -12   0   25.84    4.95   0
  -3 -12   0    7.12    5.04   0
   3  12   0    6.03    5.01   0
   1 -13   0   11.61    3.55   0
  -1  13   0   14.57    5.05   0
   0  13   0   12.92    5.14   0
   0 -13   0   12.89    5.09   0
  -1 -13   0   87.52    5.32   0
   1  13   0  115.58    5.45   0
  -2 -13   0   12.58    5.29   0
   2  13   0    7.48    5.38   0
  -1 -13   1   40.73    5.34   0
   1  13  -1   46.63    5.35   0
   0  13  -1    2.93    3.40   0
   0 -13   1   -0.44    4.85   0
   1 -13   1   15.46    9.35   0
   1 -13   1   17.68    4.83   0
  -1  13  -1    8.86    3.49   0
   1 -13   1   14.92    9.39   0
  -3 -12   1   -0.80    3.62   0
   3  12  -1   -1.18    5.18   0
   3  12  -1    0.70    9.11   0
   2  12  -1   12.33    4.99   0
  -2 -12   1   17.90    4.92   0
   1  12  -1   43.75    4.91   0
  -1 -12   1   41.15    4.81   0
   0 -12   1    4.46    9.55   0
   0 -12   1    3.67    9.59   0
   0  12  -1    3.99    4.57   0
   0 -12   1    3.92    4.63   0
  -1  12  -1    0.94    4.57   0
   1 -12   1   -1.07    4.53   0
   1 -12   1   -0.04    6.82   0
   1 -12   1   -0.07    6.56   0
  -2  12  -1   15.11    4.73   0
   2 -12   1    2.81    6.34   0
   2 -12   1    8.92    4.57   0
   2 -12   1    5.32    7.08   0
   3 -12   1    1.99    5.00   0
   3 -12   1    0.87    6.55   0
   3 -12   1   -0.45    6.50   0
  -3  12  -1    0.88    4.89   0
   4  11  -1    8.83    5.37   0
   4  11  -1    6.67    6.64   0
   4  11  -1    4.02    5.27   0
  -4 -11   1    7.46    6.58   0
  -3 -11   1   65.22    5.10   0
   3  11  -1   73.63    7.75   0
   3  11  -1   72.36    5.16   0
  -3 -11   1   59.35    7.40   0
   2  11  -1   11.11    4.46   0
  -2 -11   1    9.90    7.40   0
   2  11  -1   13.52    7.60   0
  -2 -11   1   13.50    4.77   0
  -1 -11   1   43.84    4.63   0
   1  11  -1   36.47    4.58   0
  -1 -11   1   42.89    8.43   0
   0 -11   1  155.53    4.94   0
   0  11  -1  191.19    5.29   0
   0 -11   1  148.17    8.70   0
   0 -11   1  172.17    8.25   0
   1 -11   1  209.22    8.16   0
   1 -11   1  237.89    8.20   0
  -1  11  -1  249.80    5.33   0
   1 -11   1  221.35    5.27   0
   2 -11   1    1.04    5.92   0
   2 -11   1    2.43    4.38   0
   2 -11   1    0.66    5.67   0
  -2  11  -1    4.08    4.34   0
  -3  11  -1   75.50    5.15   0
   3 -11   1   88.74    5.78   0
   3 -11   1   76.13    6.74   0
   3 -11   1   64.00    5.04   0
   4  10  -1   31.42    3.49   0
  -4 -10   1   31.26    6.32   0
   4  10  -1   37.26    4.80   0
   4  10  -1   29.08    6.40   0
  -3 -10   1   51.92    4.83   0
  -3 -10   1   51.74    6.17   0
   3  10  -1   55.80    4.83   0
   3  10  -1   55.53    6.22   0
  -2 -10   1   75.15    6.84   0
  -2 -10   1   83.50    4.60   0
   2  10  -1   97.48    7.21   0
   2  10  -1   89.92    4.86   0
  -1 -10   1   41.69    6.73   0
  -1 -10   1   38.30    4.18   0
   1  10  -1   45.16    4.34   0
   0 -10   1   25.56    3.05   0
   0  10  -1   31.84    4.22   0
   0 -10   1   28.67    6.28   0
  -1  10  -1  411.53    5.71   0
   1 -10   1  370.18    7.99   0
   1 -10   1  386.18    5.57   0
   1 -10   1  364.87    8.49   0
   2 -10   1   -1.87    5.27   0
   2 -10   1    1.26    4.49   0
  -2  10  -1    4.71    4.13   0
   2 -10   1   -1.64    4.13   0
  -3  10  -1   54.20    4.76   0
   3 -10   1   54.63    5.18   0
   3 -10   1   47.96    3.39   0
   3 -10   1   45.86    6.00   0
   4 -10   1   34.19    4.93   0
   4 -10   1   40.33    6.40   0
   4 -10   1   31.73    6.10   0
  -4  10  -1   30.63    4.99   0
   5   9  -1   14.48    5.01   0
   5   9  -1   16.88    5.01   0
   5   9  -1   12.48    6.49   0
  -5  -9   1   13.98    6.39   0
   4   9  -1   73.03    6.35   0
   4   9  -1   77.15    4.89   0
   4   9  -1   79.73    4.83   0
  -4  -9   1   67.38    6.16   0
  -3  -9   1   68.64    4.63   0
   3   9  -1   63.28    5.95   0
  -3  -9   1   61.08    5.92   0
   3   9  -1   62.36    4.64   0
  -2  -9   1   24.78    5.32   0
   2   9  -1   25.00    5.58   0
  -2  -9   1   20.55    4.18   0
   2   9  -1   21.13    4.11   0
   1   9  -1   34.13    4.29   0
  -1  -9   1   36.11    5.28   0
   1   9  -1   38.66    6.05   0
  -1  -9   1   32.48    3.96   0
   0  -9   1  355.42    5.41   0
   0   9  -1  393.90    5.65   0
   0  -9   1  374.64    8.41   0
   1  -9   1  810.58   10.18   0
   1  -9   1  783.51    6.89   0
  -1   9  -1  879.82    6.37   0
   2  -9   1  253.63    6.08   0
  -2   9  -1  291.65    5.22   0
   2  -9   1  286.40    6.92   0
   2  -9   1  268.77    4.29   0
   3  -9   1   17.97    4.36   0
  -3   9  -1   16.72    3.11   0
   3  -9   1   18.42    4.50   0
   3  -9   1   16.68    5.35   0
   4  -9   1   88.34    5.06   0
  -4   9  -1   95.53    5.03   0
   4  -9   1   93.19    5.04   0
   4  -9   1   97.20    6.17   0
   5  -9   1   98.36    4.47   0
   5  -9   1  109.99    5.94   0
  -5   9  -1  105.04    5.71   0
   5  -9   1  104.32    5.93   0
   5   8  -1   20.10    4.93   0
  -5  -8   1   20.85    6.01   0
   5   8  -1   17.83    4.80   0
   5   8  -1   28.89    5.05   0
   4   8  -1  168.83    5.39   0
  -4  -8   1  165.93    5.53   0
   4   8  -1  162.78    5.32   0
   4   8  -1  169.67    6.55   0
   3   8  -1   67.34    4.55   0
  -3  -8   1   69.58    5.66   0
   3   8  -1   72.31    4.93   0
   2   8  -1   22.67    4.06   0
   2   8  -1   21.74    5.57   0
  -2  -8   1   22.20    4.03   0
  -2  -8   1   21.68    5.13   0
  -1  -8   1   42.17    3.98   0
  -1  -8   1   42.77    5.70   0
   1   8  -1   49.50    6.25   0
   1   8  -1   38.49    3.98   0
   0   8  -1   24.81    3.95   0
   0  -8   1   23.02    5.09   0
   0  -8   1   21.37    3.77   0
   1  -8   1  257.25    4.90   0
  -1   8  -1  262.85    4.21   0
   1  -8   1  273.83    6.31   0
  -2   8  -1 1135.75    7.89   0
   2  -8   1 1248.61    9.59   0
   2  -8   1 1080.05    7.99   0
   2  -8   1 1026.21    8.99   0
   3  -8   1  426.63    6.02   0
  -3   8  -1  440.14    5.84   0
   3  -8   1  390.96    6.27   0
   3  -8   1  469.98    7.35   0
   4  -8   1  501.40    6.53   0
   4  -8   1  508.85    7.00   0
   4  -8   1  449.19    6.59   0
  -4   8  -1  492.95    6.34   0
   5  -8   1   16.11    4.94   0
  -5   8  -1   19.86    4.86   0
   5  -8   1   16.47    5.05   0
   6   7  -1   23.38    6.29   0
   6   7  -1   19.99    3.77   0
  -6  -7   1   22.49    5.30   0
   6   7  -1   23.91    5.14   0
   5   7  -1    4.84    4.58   0
   5   7  -1    5.73    4.43   0
  -5  -7   1    5.83    4.45   0
   5   7  -1    0.63    4.64   0
  -4  -7   1   61.63    4.57   0
   4   7  -1   66.54    4.57   0
   4   7  -1   62.64    4.58   0
   4   7  -1   62.80    4.50   0
   3   7  -1  118.03    5.07   0
   3   7  -1  126.42    4.59   0
  -3  -7   1  110.09    5.55   0
   3   7  -1  111.86    4.58   0
  -2  -7   1  254.77    6.58   0
   2   7  -1  216.47    5.05   0
   2   7  -1  230.41    6.75   0
  -2  -7   1  242.86    5.02   0
   1   7  -1 1517.40   13.67   0
   1   7  -1 1383.36    9.02   0
  -1  -7   1 1338.90    8.71   0
  -1  -7   1 1489.28   13.80   0
   0  -7   1    2.62    5.04   0
   0   7  -1    5.72    3.79   0
   0  -7   1    6.63    3.66   0
   1  -7   1  206.15    6.50   0
  -1   7  -1  206.88    4.83   0
   1  -7   1  186.82    4.72   0
   2  -7   1    5.87    3.96   0
  -2   7  -1    6.79    2.61   0
   2  -7   1    2.22    2.88   0
   2  -7   1    5.44    3.90   0
   3  -7   1  721.42    7.35   0
   3  -7   1  812.70    7.32   0
   3  -7   1  845.78    7.82   0
  -3   7  -1  813.01    7.10   0
   4  -7   1   48.14    4.42   0
  -4   7  -1   46.93    4.43   0
   4  -7   1   50.29    4.54   0
  -5   7  -1   15.91    4.63   0
   5  -7   1   14.83    4.59   0
   5  -7   1   16.81    4.74   0
   6  -7   1  119.86    5.96   0
   6  -7   1  119.36    5.74   0
  -6   7  -1  103.35    5.82   0
   6   6  -1    3.95    5.19   0
  -6  -6   1   -0.17    5.04   0
   6   6  -1   -1.73    4.89   0
   6   6  -1    0.63    4.86   0
  -5  -6   1   88.68    5.12   0
   5   6  -1   97.89    4.96   0
   5   6  -1  105.47    4.92   0
   5   6  -1  110.92    5.12   0
   4   6  -1  193.37    5.02   0
   4   6  -1  185.24    5.02   0
   4   6  -1  184.46    5.32   0
  -4  -6   1  175.24    5.08   0
   3   6  -1  254.17    4.25   0
  -3  -6   1  260.61    6.26   0
   3   6  -1  281.75    5.32   0
   3   6  -1  263.22    5.70   0
  -2  -6   1    6.03    3.70   0
   2   6  -1    3.70    4.85   0
   2   6  -1    7.62    3.79   0
  -2  -6   1    4.93    4.61   0
   1   6  -1   12.67    5.09   0
  -1  -6   1   13.59    4.96   0
   1   6  -1   11.45    3.67   0
  -1  -6   1   13.21    3.54   0
   0  -6   1   14.14    4.08   0
   0   6  -1   17.52    3.76   0
   0  -6   1   18.17    3.55   0
   0   6  -1   18.12    5.19   0
  -1   6  -1  856.10    7.34   0
   1  -6   1  939.53    9.82   0
   1  -6   1  842.29    7.24   0
   2  -6   1 1202.44    9.81   0
   2  -6   1 1133.48    8.09   0
   2  -6   1 1036.04    9.19   0
  -2   6  -1 1113.63    8.02   0
   3  -6   1  140.73    3.73   0
  -3   6  -1  136.96    4.53   0
   3  -6   1  128.52    4.54   0
  -4   6  -1   21.33    4.20   0
   4  -6   1   18.33    3.93   0
   4  -6   1   19.67    4.25   0
  -5   6  -1    2.79    4.54   0
   5  -6   1   -1.33    4.39   0
   5  -6   1    6.22    4.52   0
   6  -6   1    5.13    4.95   0
  -6   6  -1    2.37    4.87   0
   6  -6   1    2.82    4.95   0
   6   5  -1   15.97    4.88   0
   6   5  -1   19.49    4.83   0
  -6  -5   1   19.21    4.79   0
   6   5  -1   26.82    4.93   0
   5   5  -1   87.61    4.81   0
   5   5  -1  101.92    4.80   0
   5   5  -1   86.33    3.81   0
  -5  -5   1   89.11    4.68   0
   4   5  -1  173.98    4.85   0
  -4  -5   1  167.29    4.95   0
   4   5  -1  173.24    4.84   0
   4   5  -1  169.04    5.08   0
   3   5  -1  413.50    6.81   0
   3   5  -1  409.77    5.79   0
  -3  -5   1  389.94    6.10   0
   3   5  -1  398.55    5.77   0
  -2  -5   1  351.46    6.80   0
   2   5  -1  327.93    6.17   0
   2   5  -1  333.44    5.45   0
  -2  -5   1  358.55    5.55   0
  -1  -5   1  322.47    7.27   0
   1   5  -1  310.47    5.45   0
   1   5  -1  305.94    7.54   0
  -1  -5   1  308.30    5.29   0
   0   5  -1 1345.54    9.57   0
   0  -5   1 1282.54    9.14   0
   0  -5   1 1242.35   12.57   0
   0   5  -1 1496.86   13.68   0
   1  -5   1   28.22    3.89   0
  -1   5  -1   26.97    3.87   0
   1  -5   1   27.88    4.94   0
   2  -5   1  152.00    4.75   0
   2  -5   1  160.21    4.63   0
  -2   5  -1  167.99    4.64   0
  -3   5  -1  468.90    5.93   0
   3  -5   1  487.17    6.05   0
   3  -5   1  420.30    6.04   0
  -4   5  -1  727.67    6.11   0
   4  -5   1  830.70    7.37   0
   4  -5   1  783.78    6.96   0
  -5   5  -1    2.92    4.36   0
   5  -5   1    9.46    4.08   0
   5  -5   1    1.23    3.08   0
  -6   5  -1    3.07    4.69   0
   6  -5   1    2.65    3.19   0
   6  -5   1    5.31    4.82   0
   6   4  -1   38.15    4.91   0
   6   4  -1   32.79    4.93   0
  -6  -4   1   29.64    4.89   0
   6   4  -1   29.45    3.55   0
   5   4  -1   32.87    4.38   0
   5   4  -1   39.63    4.42   0
   5   4  -1   30.27    4.41   0
  -5  -4   1   35.32    4.30   0
  -4  -4   1   57.26    4.34   0
   4   4  -1   64.88    4.24   0
   4   4  -1   63.07    4.20   0
   4   4  -1   67.68    4.29   0
   3   4  -1  348.15    5.47   0
   3   4  -1  365.51    5.52   0
  -3  -4   1  341.42    5.84   0
   3   4  -1  368.11    5.91   0
   2   4  -1    2.16    3.60   0
  -2  -4   1    0.51    4.63   0
   2   4  -1    0.74    3.51   0
   1   4  -1  395.60    8.38   0
  -1  -4   1  429.27    8.32   0
   1   4  -1  426.83    6.31   0
  -1  -4   1  425.68    6.20   0
   0   4  -1   66.42    5.96   0
   0   4  -1   58.75    4.38   0
   0  -4   1   55.91    6.02   0
   0  -4   1   62.46    4.28   0
   1  -4   1 3169.01   17.19   0
   1  -4   1 2747.32   13.41   0
  -1   4  -1 2904.34   13.77   0
  -2   4  -1   80.50    4.08   0
   2  -4   1   66.95    4.31   0
   2  -4   1   80.82    4.61   0
   3  -4   1   -1.62    3.77   0
   3  -4   1    1.57    3.78   0
  -3   4  -1    1.88    2.58   0
   4  -4   1  503.27    6.31   0
   4  -4   1  465.00    5.85   0
  -4   4  -1  464.85    5.98   0
   5  -4   1  197.15    5.15   0
  -5   4  -1  176.40    5.00   0
   5  -4   1  177.91    4.99   0
  -6   4  -1  140.32    5.31   0
   6  -4   1  159.73    5.38   0
   6  -4   1  157.42    5.41   0
  -6  -3   1   16.20    4.46   0
   6   3  -1   16.69    4.55   0
   6   3  -1   13.92    4.68   0
   6   3  -1   14.38    4.66   0
   5   3  -1   98.65    4.54   0
   5   3  -1   92.35    4.67   0
   5   3  -1  100.62    4.59   0
  -5  -3   1   90.33    4.64   0
  -4  -3   1  143.04    4.79   0
   4   3  -1  139.74    4.65   0
   4   3  -1  153.58    4.65   0
   4   3  -1  157.31    4.87   0
   3   3  -1  350.92    5.45   0
   3   3  -1  379.27    5.88   0
   3   3  -1  353.28    4.80   0
  -3  -3   1  343.38    5.71   0
   2   3  -1   38.24    3.98   0
   2   3  -1   44.08    4.13   0
  -2  -3   1   38.59    4.04   0
   2   3  -1   43.60    4.03   0
   1   3  -1  690.78    9.55   0
  -1  -3   1  734.09    9.71   0
   1   3  -1  713.76    8.19   0
  -1  -3   1  708.12    8.12   0
   0   3  -1 3025.51   21.18   0
   0  -3   1 2562.69   19.52   0
   0   3  -1 2679.42   15.29   0
   0  -3   1 2618.77   15.16   0
  -1   3  -1   39.92    4.47   0
   1  -3   1   43.78    4.40   0
   1  -3   1   41.18    4.48   0
   2  -3   1 2145.48   12.09   0
   2  -3   1 1935.72   11.63   0
  -2   3  -1 2014.91   11.72   0
   3  -3   1  794.38    7.37   0
   3  -3   1  715.66    6.83   0
  -3   3  -1  725.72    7.01   0
   4  -3   1  398.04    5.51   0
  -4   3  -1  405.24    5.79   0
   4  -3   1  440.24    5.96   0
   5  -3   1    4.01    4.14   0
   5  -3   1    4.16    4.03   0
  -5   3  -1    8.13    2.92   0
   6  -3   1  112.39    5.23   0
  -6   3  -1  106.48    5.18   0
   6  -3   1  119.33    4.84   0
   7  -3   1   68.51    5.25   0
  -7   3  -1   55.41    5.43   0
   7  -3   1   56.89    5.61   0
   7   2  -1    6.48    5.19   0
   7   2  -1    5.28    3.81   0
   6   2  -1   -0.84    4.63   0
  -6  -2   1   -0.34    4.60   0
   6   2  -1    0.19    4.71   0
  -6  -2   1    1.72    4.82   0
   5   2  -1  480.93    6.10   0
  -5  -2   1  419.04    6.08   0
   5   2  -1  487.08    6.41   0
  -5  -2   1  493.39    6.26   0
   4   2  -1   94.47    3.57   0
  -4  -2   1   93.03    3.50   0
  -4  -2   1  103.21    4.20   0
   4   2  -1  104.63    4.39   0
   3   2  -1  259.57    5.32   0
   3   2  -1  231.15    4.96   0
  -3  -2   1  240.98    5.06   0
  -3  -2   1  253.35    5.10   0
   2   2  -1   92.68    4.65   0
   2   2  -1   81.83    4.37   0
  -2  -2   1   90.11    4.59   0
  -1   2  -1  269.31    6.72   0
   1  -2   1  266.27    6.05   0
   2  -2   1   67.01    4.26   0
   2  -2   1   79.18    4.45   0
  -2   2  -1   76.95    4.35   0
   3  -2   1 2388.04   11.12   0
   3  -2   1 2743.82   12.75   0
  -3   2  -1 2495.66   12.15   0
   4  -2   1   51.89    4.20   0
   4  -2   1   45.47    3.87   0
  -4   2  -1   47.06    4.22   0
  -5   2  -1    2.90    4.10   0
   5  -2   1    3.27    3.84   0
   5  -2   1    2.63    3.96   0
   6  -2   1   19.58    4.44   0
  -6   2  -1   17.23    4.48   0
   6  -2   1   23.21    4.27   0
   7  -2   1   10.17    5.06   0
   7  -2   1   11.54    5.09   0
  -7   2  -1    8.47    4.96   0
   7   1  -1    0.47    5.13   0
  -7  -1   1    0.35    3.63   0
   7   1  -1   -2.32    5.19   0
  -6  -1   1    4.83    4.60   0
   6   1  -1    8.46    4.55   0
   6   1  -1    4.97    4.49   0
  -5  -1   1    8.89    4.05   0
  -5  -1   1   14.28    4.21   0
   5   1  -1   10.61    4.20   0
   5   1  -1   12.09    4.18   0
  -4  -1   1   61.15    4.11   0
  -4  -1   1   60.95    4.04   0
   4   1  -1   58.90    4.03   0
   4   1  -1   56.37    4.12   0
   3   1  -1  434.95    5.90   0
  -3  -1   1  397.39    5.10   0
  -3  -1   1  427.04    5.90   0
   3   1  -1  401.47    5.74   0
   2   1  -1 1084.77    9.23   0
   2   1  -1 1204.07    9.82   0
  -2  -1   1 1186.12    9.54   0
  -2  -1   1 1127.89    9.47   0
  -1  -1   1 3790.50   20.43   0
  -1  -1   1 3822.06   21.20   0
   1   1  -1 3874.59   21.31   0
   1   1  -1 3570.05   19.44   0
   0  -1   1    4.00    6.27   0
   0   1  -1    5.91    6.25   0
   0  -1   1    4.64    6.18   0
   0   1  -1    4.76    6.55   0
   1  -1   1   18.44    5.57   0
  -1   1  -1   19.94    5.46   0
   2  -1   1 2985.95   15.80   0
  -2   1  -1 2777.28   15.18   0
   2  -1   1 2783.24   14.27   0
   3  -1   1 2553.55   12.77   0
   3  -1   1 2404.08   11.28   0
  -3   1  -1 2427.09   12.36   0
   4  -1   1  313.52    5.20   0
   4  -1   1  333.50    5.56   0
  -4   1  -1  315.21    5.51   0
   5  -1   1   20.84    4.06   0
   5  -1   1   21.90    3.92   0
  -5   1  -1   19.10    4.13   0
  -6   1  -1   23.36    4.54   0
   6  -1   1   26.47    4.37   0
   6  -1   1   22.32    4.40   0
   7  -1   1   21.59    5.17   0
   7  -1   1   25.10    5.15   0
  -7   1  -1   18.50    5.12   0
   7   0  -1    2.79    3.34   0
   7   0  -1    3.60    5.16   0
  -7   0   1    2.47    5.15   0
   6   0  -1   22.49    4.53   0
  -6   0   1   26.06    4.71   0
   6   0  -1   28.31    4.60   0
   5   0  -1   39.47    4.33   0
  -5   0   1   40.75    4.14   0
   5   0  -1   40.07    4.19   0
  -5   0   1   35.26    4.38   0
  -4   0   1  169.63    4.65   0
   4   0  -1  154.10    4.65   0
  -4   0   1  154.74    3.58   0
   4   0  -1  165.46    4.54   0
  -3   0   1  323.47    4.74   0
   3   0  -1  346.25    4.83   0
   3   0  -1  341.88    5.43   0
  -3   0   1  335.62    4.75   0
   2   0  -1  308.35    5.97   0
  -2   0   1  295.13    5.94   0
   2   0  -1  278.68    5.76   0
  -2   0   1  292.08    5.87   0
   1   0  -1 1641.26   14.51   0
  -1   0   1 1585.69   14.24   0
   1   0  -1 1417.84   13.63   0
  -1   0   1 1430.87   13.36   0
   0   0  -1  986.57   17.47   0
   0   0   1 1040.09   24.11   0
   0   0   1  994.08   17.37   0
   0   0  -1 1023.66   23.49   0
   1   0   1 6002.66   34.51   0
  -1   0  -1 5994.76   34.57   0
  -2   0  -1 5359.48   21.78   0
   2   0   1 5368.28   20.12   0
   2   0   1 5348.44   21.81   0
  -3   0  -1  923.62    8.34   0
   3   0   1  912.30    8.40   0
   3   0   1  899.65    7.21   0
  -4   0  -1  678.70    6.78   0
   4   0   1  658.83    6.95   0
   4   0   1  644.05    6.49   0
   5   0   1   59.58    4.17   0
  -5   0  -1   52.23    4.17   0
   5   0   1   54.08    4.21   0
   6   0   1   71.63    4.65   0
   6   0   1   72.95    4.67   0
  -6   0  -1   72.92    4.79   0
  -7   0  -1    2.52    4.95   0
   7   0   1    1.39    5.08   0
   7   0   1    5.45    3.52   0
  -7   1   1    0.37    5.35   0
   7  -1  -1   -0.40    4.97   0
   7  -1  -1    2.74    5.31   0
   6  -1  -1   38.54    3.18   0
  -6   1   1   44.58    4.69   0
   6  -1  -1   45.89    4.75   0
   5  -1  -1  390.03    5.84   0
  -5   1   1  381.29    5.62   0
  -5   1   1  390.44    5.98   0
   5  -1  -1  411.51    5.78   0
  -4   1   1   41.33    4.00   0
   4  -1  -1   41.03    3.88   0
  -4   1   1   37.25    3.81   0
   4  -1  -1   38.43    3.85   0
  -3   1   1 2296.56   11.11   0
   3  -1  -1 2274.11   10.83   0
   3  -1  -1 2371.94   11.41   0
  -3   1   1 2265.42   11.12   0
   2  -1  -1  297.23    5.15   0
  -2   1   1  301.04    5.75   0
  -2   1   1  283.02    5.02   0
   2  -1  -1  300.59    5.82   0
  -1   1   1 3928.84   21.60   0
   1  -1  -1 3926.77   21.24   0
  -1   1   1 3965.40   21.00   0
   1  -1  -1 3910.14   20.93   0
   1   1   1  799.92   13.23   0
   2   1   1    6.60    3.76   0
   2   1   1    6.78    3.86   0
  -2  -1  -1    5.83    4.01   0
  -3  -1  -1  213.30    5.22   0
   3   1   1  204.04    5.12   0
   3   1   1  207.60    5.15   0
   4   1   1  662.16    6.82   0
   4   1   1  673.54    7.04   0
  -4  -1  -1  659.30    6.91   0
   5   1   1   25.43    4.14   0
  -5  -1  -1   34.64    3.98   0
   5   1   1   30.37    4.18   0
   6   1   1  173.48    5.14   0
   6   1   1  176.89    5.28   0
  -6  -1  -1  171.22    5.40   0
   7   1   1  114.88    5.57   0
  -7  -1  -1   97.98    5.49   0
   7   1   1   83.43    5.44   0
   6  -2  -1   14.39    4.61   0
  -6   2   1   13.80    4.80   0
   6  -2  -1   14.05    4.36   0
   5  -2  -1  294.12    5.21   0
   5  -2  -1  289.09    5.55   0
  -5   2   1  287.28    5.48   0
   4  -2  -1 1130.54    7.45   0
  -4   2   1 1138.80    7.93   0
   4  -2  -1 1198.73    8.14   0
  -4   2   1 1100.57    7.89   0
  -3   2   1 1142.16    8.26   0
   3  -2  -1 1131.64    8.25   0
  -3   2   1 1055.85    7.46   0
   3  -2  -1 1206.76    8.30   0
   2  -2  -1  478.33    6.71   0
  -2   2   1  444.63    6.37   0
   2  -2  -1  477.47    6.53   0
  -2   2   1  445.48    6.52   0
   1  -2  -1 2191.35   16.05   0
  -1   2   1 2097.01   15.76   0
   1  -2  -1 2328.81   14.96   0
  -1   2   1 2298.74   14.80   0
   1   2   1  262.99    7.49   0
  -1  -2  -1  273.11    8.33   0
   1   2   1  251.20    9.07   0
  -2  -2  -1   -1.15    3.78   0
   2   2   1    2.02    3.54   0
   2   2   1   -1.32    3.65   0
   2   2   1   -0.55    4.39   0
  -3  -2  -1    9.83    3.91   0
   3   2   1    7.68    3.85   0
   3   2   1    6.68    3.78   0
  -4  -2  -1   29.17    3.93   0
   4   2   1   25.30    3.90   0
   4   2   1   28.34    4.05   0
   5   2   1    1.17    4.08   0
  -5  -2  -1   -2.18    3.94   0
   5   2   1    1.88    3.82   0
  -6  -2  -1   98.77    5.00   0
   6   2   1   84.47    4.86   0
   6   2   1  102.01    4.98   0
   7   2   1   20.03    3.78   0
   7   2   1   19.93    5.24   0
   6  -3  -1    5.03    4.40   0
   6  -3  -1    1.96    4.67   0
  -6   3   1    6.49    4.76   0
   5  -3  -1  101.64    4.63   0
   5  -3  -1   99.60    4.63   0
  -5   3   1   91.91    4.44   0
  -4   3   1   30.47    3.91   0
   4  -3  -1   32.57    3.86   0
   4  -3  -1   30.84    4.14   0
   3  -3  -1   38.45    3.90   0
   3  -3  -1   38.85    3.79   0
  -3   3   1   33.67    3.79   0
  -3   3   1   30.88    3.82   0
  -2   3   1 1411.49   10.26   0
   2  -3  -1 1485.64   10.55   0
  -2   3   1 1542.25    9.93   0
   2  -3  -1 1605.89   10.17   0
  -1   3   1 5674.37   20.67   0
   1  -3  -1 6144.14   21.41   0
   1  -3  -1 5426.15   24.95   0
  -1   3   1 5202.58   23.87   0
   0  -3  -1 1553.45   27.66   0
   0  -3  -1 1483.06   12.48   0
   0   3   1 1658.92   13.28   0
   1   3   1 4636.61   20.93   0
  -1  -3  -1 4637.20   20.80   0
  -2  -3  -1 2216.68   15.01   0
   2   3   1 2338.95   14.98   0
   2   3   1 2377.47   13.66   0
   2   3   1 2502.21   13.72   0
  -3  -3  -1  169.81    4.96   0
   3   3   1  175.59    4.95   0
   3   3   1  167.59    4.88   0
   3   3   1  173.77    4.91   0
   4   3   1    4.08    3.69   0
   4   3   1    3.65    3.95   0
   4   3   1    3.05    3.48   0
   5   3   1    6.57    3.87   0
   5   3   1    4.32    4.21   0
   5   3   1    4.78    4.01   0
   6   3   1  139.54    5.29   0
   6   3   1  146.85    5.24   0
   6   3   1  146.26    5.11   0
   7   3   1   47.38    5.20   0
   7   3   1   31.13    5.33   0
   7   3   1   35.42    5.42   0
   6  -4  -1   97.12    5.28   0
   6  -4  -1   89.19    5.22   0
  -6   4   1   96.97    5.28   0
   5  -4  -1    2.70    2.95   0
   5  -4  -1    3.39    4.20   0
  -5   4   1    4.35    4.12   0
  -4   4   1    3.24    3.67   0
   4  -4  -1    1.18    3.77   0
   4  -4  -1    4.81    3.75   0
  -3   4   1   -0.24    3.57   0
   3  -4  -1   -0.28    3.83   0
   3  -4  -1   -0.73    3.69   0
  -2   4   1  188.19    4.66   0
   2  -4  -1  168.36    4.92   0
   2  -4  -1  192.95    4.77   0
   1  -4  -1  612.29    7.20   0
  -1   4   1  593.69    6.54   0
   1  -4  -1  539.06    8.37   0
   0   4   1   63.22    4.67   0
   0  -4  -1   64.26    8.84   0
   0  -4  -1   55.52    4.50   0
   0  -4  -1   55.91    8.36   0
  -1  -4  -1  855.63    8.59   0
   1   4   1  852.10   16.76   0
   1   4   1  864.15    8.71   0
   2   4   1 1583.16   13.36   0
  -2  -4  -1 1447.39   12.46   0
  -2  -4  -1 1564.72   10.59   0
   2   4   1 1515.92   10.58   0
   3   4   1    6.75    3.77   0
   3   4   1    2.95    3.59   0
  -3  -4  -1    3.98    3.73   0
   3   4   1    6.99    3.63   0
   4   4   1    3.95    3.85   0
   4   4   1    5.72    3.90   0
   4   4   1    1.54    3.73   0
   5   4   1   23.52    4.29   0
   5   4   1   23.38    4.29   0
   5   4   1   21.42    4.15   0
   6   4   1  262.74    5.94   0
   6   4   1  222.81    5.74   0
   6   4   1  220.24    5.82   0
   7   4   1   32.67    5.47   0
   7   4   1   52.80    5.69   0
   7   4   1   39.67    5.53   0
   6  -5  -1   50.42    5.14   0
   6  -5  -1   54.06    3.91   0
  -6   5   1   40.26    5.17   0
   5  -5  -1  476.50    6.21   0
   5  -5  -1  409.95    6.55   0
  -5   5   1  382.28    4.99   0
  -4   5   1   30.38    4.05   0
   4  -5  -1   40.73    4.23   0
   4  -5  -1   30.17    4.15   0
   3  -5  -1    1.44    4.29   0
   3  -5  -1   -1.40    3.74   0
  -3   5   1    2.86    3.59   0
  -2   5   1    2.75    2.53   0
   2  -5  -1    2.56    3.66   0
   2  -5  -1    5.23    3.58   0
   1  -5  -1 1828.48   10.49   0
   1  -5  -1 1627.22   13.33   0
  -1   5   1 1822.71   10.49   0
   0  -5  -1   47.76    7.96   0
   0  -5  -1   38.69    7.18   0
   0  -5  -1   38.80    4.35   0
   0   5   1   42.19    3.30   0
   1   5   1  602.55    7.26   0
  -1  -5  -1  596.72    7.10   0
   1   5   1  614.76   17.63   0
   2   5   1  573.87    9.50   0
  -2  -5  -1  534.42    6.68   0
   2   5   1  526.18    6.73   0
  -2  -5  -1  511.82    8.97   0
  -3  -5  -1  908.75    8.91   0
   3   5   1  908.84    7.95   0
   3   5   1  983.98    9.69   0
   3   5   1  953.71    8.06   0
   4   5   1  545.32    6.57   0
   4   5   1  586.71    7.00   0
   4   5   1  547.92    6.56   0
   5   5   1   78.46    4.66   0
   5   5   1   85.08    4.78   0
   5   5   1   74.86    4.62   0
   6   5   1   81.25    5.18   0
   6   5   1   77.33    5.20   0
   6   5   1   76.73    5.10   0
   6  -6  -1   39.69    5.33   0
  -6   6   1   30.87    5.25   0
   6  -6  -1   35.02    5.28   0
   5  -6  -1  150.80    5.29   0
   5  -6  -1  153.04    5.33   0
  -5   6   1  147.00    5.11   0
  -4   6   1  104.39    4.35   0
   4  -6  -1  113.64    4.57   0
   4  -6  -1  109.86    4.79   0
   3  -6  -1 1343.99    8.33   0
  -3   6   1 1251.20    8.01   0
   3  -6  -1 1196.43    8.92   0
   2  -6  -1  782.03    7.00   0
   2  -6  -1  716.00    8.30   0
  -2   6   1  770.44    6.86   0
  -1   6   1  385.15    5.63   0
   1  -6  -1  337.42    7.58   0
   1  -6  -1  344.34    5.51   0
   0  -6  -1 1739.21   10.10   0
   0   6   1 1756.20   10.47   0
   0  -6  -1 1667.93   23.82   0
   0  -6  -1 1612.92   23.88   0
  -1  -6  -1   59.38    4.17   0
   1   6   1   68.38    4.43   0
   2   6   1   28.52    3.95   0
  -2  -6  -1   23.30    5.02   0
   2   6   1   24.66    5.21   0
  -2  -6  -1   24.64    3.79   0
  -3  -6  -1   19.94    3.95   0
   3   6   1   22.83    4.17   0
   3   6   1   23.29    4.06   0
   3   6   1   24.79    4.21   0
   4   6   1  131.87    4.89   0
   4   6   1  117.72    4.60   0
   4   6   1  123.50    4.68   0
   5   6   1  135.17    5.15   0
   5   6   1  116.98    4.97   0
   5   6   1  120.07    4.99   0
   6   6   1   16.07    4.78   0
   6   6   1   13.29    4.80   0
   6   6   1   10.81    4.77   0
  -5   7   1  127.75    4.01   0
   5  -7  -1  137.90    4.10   0
   5  -7  -1  130.30    5.56   0
   4  -7  -1  283.15    5.35   0
   4  -7  -1  260.00    5.49   0
  -4   7   1  262.81    5.25   0
  -3   7   1  670.50    6.46   0
   3  -7  -1  689.58    7.94   0
   3  -7  -1  740.47    6.83   0
  -2   7   1 2068.49   10.02   0
   2  -7  -1 2058.93   10.10   0
   2  -7  -1 1922.17   12.55   0
   1  -7  -1  174.41    4.80   0
   1  -7  -1  190.95    6.50   0
  -1   7   1  183.47    4.77   0
   1  -7  -1  157.02    6.19   0
   0   7   1  175.18    4.75   0
   0  -7  -1  166.16   10.08   0
   0  -7  -1  166.70    4.64   0
   0  -7  -1  153.88   10.75   0
   1   7   1 1068.60    8.36   0
  -1  -7  -1 1011.30    7.99   0
   2   7   1   66.18    6.55   0
   2   7   1   65.47    4.48   0
  -2  -7  -1   66.65    4.28   0
   3   7   1    2.46    4.94   0
   3   7   1   -2.64    4.04   0
   4   7   1  320.63    5.58   0
   4   7   1  289.93    5.66   0
   4   7   1  312.24    7.01   0
   5   7   1   13.91    4.47   0
   5   7   1   13.15    4.53   0
   5   7   1   13.98    4.40   0
   6   7   1   11.73    5.19   0
   6   7   1    5.40    4.99   0
   6   7   1   10.18    4.98   0
  -5   8   1   30.54    4.68   0
   5  -8  -1   25.46    4.74   0
   5  -8  -1   35.89    5.14   0
   4  -8  -1  158.41    5.31   0
   4  -8  -1  160.81    5.02   0
  -4   8   1  164.59    4.93   0
   3  -8  -1  337.11    6.02   0
  -3   8   1  332.83    5.22   0
   3  -8  -1  352.60    5.46   0
  -2   8   1 1292.39    8.19   0
   2  -8  -1 1150.27   10.76   0
   2  -8  -1 1233.13    8.30   0
   1  -8  -1   77.76    4.12   0
   1  -8  -1   74.27    6.17   0
  -1   8   1   76.08    4.21   0
   1  -8  -1   84.29    5.85   0
   0   8   1   96.50    4.50   0
   0  -8  -1   83.17    4.58   0
  -1  -8  -1   60.79    4.41   0
   1   8   1   64.62    4.49   0
   2   8   1  808.59    7.36   0
  -2  -8  -1  747.26    6.38   0
   2   8   1  834.59   15.70   0
   3   8   1  520.85    6.40   0
  -3  -8  -1  515.40    6.23   0
   3   8   1  527.00    9.55   0
   4   8   1   50.56    3.39   0
   4   8   1   42.52    5.76   0
   4   8   1   47.37    4.50   0
   5   8   1    3.60    5.89   0
   5   8   1    5.04    4.70   0
   5   8   1    8.17    4.65   0
   6   8   1    1.72    5.17   0
   6   8   1   -2.06    5.19   0
   6   8   1    0.82    5.05   0
   5  -9  -1   33.36    5.38   0
   5  -9  -1   32.26    5.45   0
  -5   9   1   30.34    3.74   0
   4  -9  -1   90.00    6.26   0
   4  -9  -1   95.45    3.87   0
  -4   9   1  101.45    5.11   0
  -3   9   1    6.14    4.13   0
   3  -9  -1    0.08    4.24   0
   3  -9  -1    1.24    4.33   0
   2  -9  -1   50.32    5.69   0
   2  -9  -1   46.30    4.31   0
   2  -9  -1   38.93    5.60   0
  -2   9   1   51.28    4.20   0
  -1   9   1  628.82    6.56   0
   1  -9  -1  565.85    6.39   0
   1  -9  -1  619.29   10.67   0
   1  -9  -1  570.90   10.25   0
   0   9   1    8.94    3.98   0
   0  -9  -1    8.95    3.93   0
   1   9   1  220.84    4.22   0
  -1  -9  -1  213.02    4.96   0
  -2  -9  -1  166.83    4.88   0
   2   9   1  182.73    4.83   0
   3   9   1  172.19    8.09   0
   3   9   1  177.35    5.15   0
  -3  -9  -1  162.95    4.94   0
   4   9   1    7.87    5.90   0
   4   9   1   12.82    4.39   0
   4   9   1   15.21    4.55   0
   5   9   1    1.27    6.31   0
   5   9   1    5.96    4.77   0
   5   9   1    1.47    4.82   0
  -4  10   1  195.24    5.62   0
   4 -10  -1  170.92    5.53   0
   4 -10  -1  147.95    7.00   0
   4 -10  -1  173.69    7.11   0
   3 -10  -1   20.61    4.93   0
   3 -10  -1   22.82    4.54   0
   3 -10  -1   19.21    5.78   0
  -3  10   1   19.05    4.22   0
   2 -10  -1    4.38    5.46   0
   2 -10  -1    6.51    4.28   0
   2 -10  -1    5.90    5.31   0
  -2  10   1   10.08    4.30   0
   1 -10  -1   -0.45    6.89   0
  -1  10   1   -1.68    4.23   0
   1 -10  -1    1.78    6.51   0
   1 -10  -1    6.13    4.12   0
   0 -10  -1   50.36    4.42   0
   0  10   1   57.16    4.50   0
   1  10   1   90.44    4.72   0
  -1 -10  -1   82.97    4.50   0
  -2 -10  -1   67.67    4.54   0
   2  10   1   65.48    4.52   0
   3  10   1   66.62    9.09   0
   3  10   1   54.14    4.74   0
  -3 -10  -1   47.74    4.57   0
   4  10   1  176.06    5.46   0
   4  10   1  180.30    8.26   0
   4  10   1  161.09    5.63   0
   5  10   1   18.60    5.23   0
   5  10   1   14.16    4.01   0
   5  10   1   18.17    6.66   0
   3 -11  -1   16.59    6.15   0
   3 -11  -1   16.56    6.24   0
   3 -11  -1   23.30    4.86   0
  -3  11   1   22.34    4.73   0
   2 -11  -1  134.13    6.65   0
  -2  11   1  159.05    5.09   0
   2 -11  -1  157.25    7.63   0
   2 -11  -1  148.18    5.00   0
   1 -11  -1  152.81    9.81   0
   1 -11  -1  154.20    5.17   0
   1 -11  -1  156.89    9.80   0
  -1  11   1  166.22    5.17   0
   0 -11  -1  428.60    6.07   0
   0  11   1  465.28    6.28   0
  -1 -11  -1   86.68    4.82   0
   1  11   1  105.71    4.89   0
  -2 -11  -1   76.54    4.90   0
   2  11   1   68.07    5.00   0
  -3 -11  -1    0.25    4.50   0
   3  11   1   -0.00    4.68   0
   4  11   1   51.91    5.18   0
   4  11   1   50.92    5.48   0
   4  11   1   56.33    8.93   0
   3 -12  -1   64.45    6.94   0
  -3  12   1   74.55    5.37   0
   3 -12  -1   61.94    5.72   0
   3 -12  -1   60.96    5.41   0
   2 -12  -1   34.26    4.99   0
   2 -12  -1   37.80    7.41   0
   2 -12  -1   45.85    7.52   0
  -2  12   1   44.82    5.07   0
   1 -12  -1    3.11    3.34   0
  -1  12   1   -0.98    4.79   0
   0  12   1  165.79    5.45   0
   0 -12  -1  138.50    5.27   0
  -1 -12  -1    6.08    4.41   0
   1  12   1    6.16    4.79   0
   2  12   1    8.60    4.78   0
  -2 -12  -1    3.33    4.75   0
   3  12   1    3.96    5.09   0
  -3 -12  -1    6.37    5.00   0
   1 -13  -1   18.75    3.71   0
  -1  13   1   20.60    5.28   0
   0 -13  -1   17.84    5.00   0
   0  13   1   21.23    4.93   0
  -1 -13  -1   17.17    3.68   0
   1  13   1   16.52    5.17   0
   2  13   1    7.35    5.16   0
  -2 -13  -1    3.16    4.97   0
   1  13  -2   -0.91    3.62   0
  -1 -13   2    2.30    3.63   0
  -1 -13   2    0.51   12.79   0
   0 -13   2   20.54    9.52   0
   0  13  -2   19.77    5.05   0
   0 -13   2   24.92    4.78   0
   0 -13   2   16.70    9.55   0
   2  12  -2   17.83    5.04   0
  -2 -12   2   13.76    4.88   0
  -2 -12   2   13.00    7.27   0
  -1 -12   2   17.66    7.92   0
  -1 -12   2   17.05    4.67   0
   1  12  -2   18.81    3.50   0
   0 -12   2   48.57    7.35   0
   0  12  -2   42.20    4.79   0
   0 -12   2   51.62    4.88   0
   1 -12   2    4.41    4.93   0
  -1  12  -2   17.17    4.98   0
   1 -12   2    0.84    7.07   0
   1 -12   2    4.35    6.17   0
   2 -12   2   11.54    6.29   0
  -2  12  -2   14.96    5.04   0
   2 -12   2   11.94    4.80   0
   2 -12   2   10.14    6.49   0
  -3 -11   2    4.86    6.16   0
  -3 -11   2   13.22    4.47   0
   3  11  -2    7.33    5.02   0
   3  11  -2    8.91    7.33   0
  -2 -11   2    1.75    6.61   0
   2  11  -2    2.37    5.95   0
   2  11  -2    0.62    4.67   0
  -2 -11   2    1.85    4.61   0
  -1 -11   2   35.10    4.30   0
   1  11  -2   34.80    4.43   0
  -1 -11   2   39.58    6.82   0
   0 -11   2  369.60    5.60   0
   0 -11   2  357.80    8.63   0
   0  11  -2  403.26    5.90   0
   1 -11   2   11.03    4.25   0
  -1  11  -2   18.87    4.69   0
   1 -11   2   16.02    5.80   0
   2 -11   2   72.87    5.30   0
  -2  11  -2   71.56    5.03   0
   2 -11   2   68.90    4.97   0
   2 -11   2   69.42    5.21   0
   3 -11   2   53.91    6.52   0
  -3  11  -2   62.62    5.03   0
   3 -11   2   62.11    6.67   0
   3 -11   2   60.32    5.06   0
   4  10  -2    9.44    6.44   0
   4  10  -2   10.48    5.01   0
  -4 -10   2    6.49    6.12   0
   4  10  -2    8.46    3.63   0
  -3 -10   2   14.96    5.90   0
   3  10  -2   15.13    3.34   0
   3  10  -2   19.40    6.14   0
   2  10  -2    3.58    5.53   0
  -2 -10   2    2.16    5.27   0
  -2 -10   2    3.08    4.28   0
   2  10  -2    3.90    4.38   0
   1  10  -2    4.25    4.26   0
  -1 -10   2    7.14    6.11   0
  -1 -10   2    0.91    4.05   0
   1  10  -2    5.64    6.24   0
   0 -10   2  135.12    4.59   0
   0 -10   2  138.44    6.35   0
   0  10  -2  147.48    4.70   0
   1 -10   2  329.12    7.63   0
  -1  10  -2  375.06    4.86   0
   1 -10   2  338.59    5.68   0
   2 -10   2    4.80    5.32   0
   2 -10   2    5.51    4.47   0
   2 -10   2    5.49    4.22   0
  -2  10  -2    8.32    4.31   0
   3 -10   2   99.12    5.13   0
  -3  10  -2   99.27    5.02   0
   3 -10   2   85.31    5.42   0
   3 -10   2  108.70    5.51   0
   4 -10   2   32.06    5.15   0
   4 -10   2   23.28    5.08   0
  -4  10  -2   17.82    3.61   0
   4 -10   2   22.84    5.12   0
   5   9  -2   41.05    5.31   0
  -5  -9   2   42.62    5.57   0
   5   9  -2   40.44    5.26   0
   5   9  -2   47.88    5.69   0
  -4  -9   2   44.58    6.10   0
   4   9  -2   42.37    5.18   0
   4   9  -2   45.02    4.87   0
   4   9  -2   44.66    4.89   0
  -3  -9   2   -0.74    4.43   0
   3   9  -2    0.74    5.74   0
   3   9  -2    7.10    4.18   0
  -2  -9   2   82.89    4.41   0
   2   9  -2   79.10    5.98   0
   2   9  -2   85.19    4.56   0
  -2  -9   2   80.31    4.96   0
   1   9  -2    4.61    2.80   0
  -1  -9   2    2.95    5.11   0
  -1  -9   2    6.89    3.85   0
   1   9  -2    1.16    5.23   0
   0   9  -2   33.58    4.20   0
   0  -9   2   28.46    4.06   0
   0  -9   2   33.22    5.52   0
   1  -9   2   60.51    5.92   0
  -1   9  -2   69.93    4.43   0
   1  -9   2   66.49    4.35   0
   2  -9   2  163.88    5.32   0
   2  -9   2  177.88    5.52   0
   2  -9   2  173.80    5.07   0
  -2   9  -2  177.23    5.11   0
   3  -9   2  280.62    5.68   0
   3  -9   2  293.83    6.13   0
  -3   9  -2  303.78    5.62   0
   3  -9   2  250.38    6.70   0
   4  -9   2   93.71    5.13   0
   4  -9   2   92.88    5.20   0
  -4   9  -2   92.66    5.06   0
   4  -9   2   97.37    5.32   0
   5  -9   2  155.96    6.25   0
   5  -9   2  166.11    6.12   0
   5  -9   2  191.50    6.37   0
  -5   9  -2  155.59    4.66   0
   5   8  -2    2.75    4.82   0
   5   8  -2    9.88    4.97   0
   5   8  -2    7.67    4.81   0
  -5  -8   2    2.08    5.05   0
  -4  -8   2   13.71    5.61   0
   4   8  -2   14.49    4.56   0
   4   8  -2   21.83    4.42   0
   4   8  -2   17.63    5.63   0
   3   8  -2   11.36    2.82   0
   3   8  -2   10.95    3.93   0
  -3  -8   2    9.81    5.24   0
   3   8  -2   10.61    4.63   0
   2   8  -2  120.96    4.63   0
   2   8  -2  130.16    6.27   0
  -2  -8   2  137.36    4.57   0
  -2  -8   2  132.77    6.08   0
   1   8  -2    2.61    3.78   0
  -1  -8   2    6.04    3.93   0
   1   8  -2    6.48    5.01   0
  -1  -8   2    1.11    3.56   0
   0   8  -2   17.34    3.82   0
   0  -8   2   15.90    4.96   0
   0  -8   2   14.40    3.72   0
   1  -8   2  297.41    4.41   0
  -1   8  -2  322.81    5.31   0
   1  -8   2  308.26    7.08   0
   2  -8   2  525.31    6.30   0
  -2   8  -2  579.60    6.43   0
   2  -8   2  587.03    7.19   0
   3  -8   2    7.72    4.28   0
   3  -8   2    7.99    4.09   0
   3  -8   2   13.38    4.20   0
  -3   8  -2    7.40    4.32   0
   4  -8   2    4.79    4.40   0
   4  -8   2    3.30    4.54   0
   4  -8   2    5.42    5.55   0
  -4   8  -2    2.74    4.47   0
   5  -8   2    3.91    4.87   0
  -5   8  -2    2.04    4.92   0
   5  -8   2    6.22    4.84   0
   5  -8   2    6.97    4.76   0
   5   7  -2   15.01    4.75   0
  -5  -7   2   18.65    4.68   0
   5   7  -2   19.67    4.78   0
   5   7  -2   13.23    3.39   0
   4   7  -2  212.45    5.36   0
  -4  -7   2  219.95    5.54   0
   4   7  -2  225.76    5.25   0
   4   7  -2  240.08    5.73   0
  -3  -7   2  103.41    4.61   0
   3   7  -2  103.69    4.44   0
   3   7  -2  102.30    5.62   0
   3   7  -2  108.13    4.51   0
   2   7  -2   21.83    3.79   0
  -2  -7   2   20.84    3.71   0
   2   7  -2   20.78    4.43   0
  -2  -7   2   22.13    4.92   0
  -1  -7   2  302.02    5.15   0
  -1  -7   2  314.28    6.89   0
   1   7  -2  327.68    6.51   0
   1   7  -2  292.85    4.36   0
   0   7  -2  122.70    5.73   0
   0  -7   2  103.77    4.20   0
   0  -7   2   97.51    5.81   0
   0   7  -2  107.52    4.61   0
  -1   7  -2    2.65    2.76   0
   1  -7   2    4.28    5.22   0
   1  -7   2    4.19    3.69   0
   2  -7   2  261.33    5.26   0
   2  -7   2  292.88    5.67   0
  -2   7  -2  262.22    5.08   0
  -3   7  -2   66.07    4.37   0
   3  -7   2   67.48    4.36   0
   3  -7   2   70.39    4.58   0
   3  -7   2   74.10    4.61   0
   4  -7   2   -2.70    4.45   0
   4  -7   2    1.35    4.24   0
   4  -7   2    1.75    4.44   0
  -4   7  -2    7.07    4.23   0
  -5   7  -2   12.56    4.61   0
   5  -7   2    9.56    4.59   0
   5  -7   2    9.28    4.48   0
   5  -7   2    9.00    4.77   0
  -6   7  -2   -0.34    5.32   0
   6  -7   2    1.08    5.31   0
   6  -7   2    0.55    5.37   0
   6   6  -2    2.67    5.29   0
   6   6  -2    6.47    5.07   0
  -6  -6   2    5.13    5.05   0
   6   6  -2    3.79    4.97   0
   5   6  -2    1.60    4.65   0
   5   6  -2    4.48    4.62   0
  -5  -6   2    3.81    4.61   0
   5   6  -2    1.52    4.79   0
   4   6  -2   10.00    4.13   0
  -4  -6   2   14.88    4.17   0
   4   6  -2    9.14    4.15   0
   4   6  -2   13.25    4.15   0
   3   6  -2   36.96    5.10   0
  -3  -6   2   41.81    4.15   0
   3   6  -2   45.15    4.14   0
   3   6  -2   42.40    4.04   0
   2   6  -2  364.58    4.76   0
   2   6  -2  350.95    6.50   0
  -2  -6   2  434.49    7.29   0
  -2  -6   2  400.55    5.62   0
   1   6  -2  680.10    6.80   0
   1   6  -2  695.56    8.47   0
  -1  -6   2  693.54    6.80   0
  -1  -6   2  705.02    8.42   0
   0  -6   2  732.02    8.65   0
   0   6  -2  898.69    9.74   0
   0  -6   2  766.42    6.97   0
   0   6  -2  792.49    7.20   0
   1  -6   2  733.88    8.14   0
  -1   6  -2  698.07    6.76   0
   1  -6   2  679.92    6.70   0
  -2   6  -2  940.71    7.67   0
   2  -6   2 1029.67    8.49   0
   2  -6   2  929.51    7.69   0
   3  -6   2 1670.80    9.46   0
  -3   6  -2 1530.32    9.05   0
   3  -6   2 1415.09    9.19   0
   3  -6   2 1703.53    9.95   0
   4  -6   2  336.79    5.60   0
  -4   6  -2  316.44    5.60   0
   4  -6   2  349.36    5.84   0
  -5   6  -2   34.71    4.55   0
   5  -6   2   36.85    4.57   0
   5  -6   2   33.43    4.43   0
  -6   6  -2   40.04    5.05   0
   6  -6   2   37.66    5.26   0
   6  -6   2   34.90    5.15   0
   6   5  -2   24.93    5.08   0
  -6  -5   2   15.54    4.84   0
   6   5  -2   20.71    5.01   0
   6   5  -2   17.76    4.99   0
  -5  -5   2    1.64    4.37   0
   5   5  -2    3.29    4.41   0
   5   5  -2   -1.33    4.28   0
   5   5  -2   -0.35    4.32   0
   4   5  -2    7.73    4.09   0
   4   5  -2    6.36    4.09   0
   4   5  -2    2.40    3.86   0
  -4  -5   2    6.18    3.87   0
   3   5  -2    4.67    2.50   0
   3   5  -2    7.89    3.76   0
  -3  -5   2    4.56    3.55   0
   3   5  -2    7.46    3.66   0
   2   5  -2 1161.72    8.35   0
  -2  -5   2 1232.02    9.79   0
   2   5  -2 1136.79    9.54   0
  -2  -5   2 1191.25    8.32   0
  -1  -5   2 1642.67   11.88   0
   1   5  -2 1590.70   12.21   0
   1   5  -2 1584.32    9.66   0
  -1  -5   2 1644.69    9.70   0
   0   5  -2    6.22    4.64   0
   0   5  -2    2.48    3.67   0
   0  -5   2    2.73    4.93   0
   0  -5   2    4.53    3.61   0
   1  -5   2 1189.92    8.72   0
   1  -5   2 1330.52   10.35   0
  -1   5  -2 1300.55    9.20   0
  -2   5  -2  715.03    7.01   0
   2  -5   2  710.54    7.06   0
   2  -5   2  735.80    7.46   0
   3  -5   2   25.58    4.09   0
   3  -5   2   27.96    4.13   0
  -3   5  -2   33.16    4.02   0
  -4   5  -2    6.42    3.96   0
   4  -5   2    5.09    3.97   0
   4  -5   2    4.27    4.15   0
   5  -5   2   82.61    4.78   0
   5  -5   2   75.21    3.50   0
  -5   5  -2   78.77    4.71   0
   6  -5   2  158.29    5.64   0
   6  -5   2  173.68    5.79   0
  -6   5  -2  142.85    5.47   0
   6   4  -2   94.10    5.20   0
  -6  -4   2   85.15    5.20   0
   6   4  -2   98.89    5.24   0
   6   4  -2   79.64    5.17   0
   5   4  -2  207.86    5.39   0
  -5  -4   2  208.40    5.10   0
   5   4  -2  224.71    5.32   0
   5   4  -2  227.42    5.37   0
   4   4  -2  337.99    5.80   0
   4   4  -2  303.45    4.52   0
   4   4  -2  336.29    5.63   0
  -4  -4   2  308.08    5.62   0
   3   4  -2  119.12    4.37   0
   3   4  -2  116.92    4.30   0
   3   4  -2  115.08    4.48   0
  -3  -4   2  110.88    4.39   0
   2   4  -2 1595.02    9.56   0
   2   4  -2 1537.74    9.48   0
  -2  -4   2 1611.27   10.96   0
   2   4  -2 1494.15   10.78   0
   1   4  -2   42.72    3.98   0
   1   4  -2   39.80    5.22   0
  -1  -4   2   45.63    3.09   0
  -1  -4   2   44.76    4.25   0
   0   4  -2  104.37    4.63   0
   0  -4   2   97.12    3.53   0
   0  -4   2   90.34    4.84   0
   0   4  -2  110.75    5.03   0
  -1   4  -2  185.69    5.29   0
   1  -4   2  174.08    5.20   0
   1  -4   2  205.49    5.59   0
   2  -4   2 1399.98    9.67   0
  -2   4  -2 1405.70    9.56   0
   2  -4   2 1457.70   10.04   0
   3  -4   2  809.57    6.84   0
   3  -4   2  739.50    7.11   0
  -3   4  -2  789.47    7.27   0
   4  -4   2  350.50    5.67   0
  -4   4  -2  311.51    5.39   0
   4  -4   2  286.48    5.14   0
   5  -4   2   13.51    2.99   0
  -5   4  -2   21.01    4.11   0
   5  -4   2   13.79    4.23   0
   6  -4   2   21.89    4.80   0
  -6   4  -2   21.40    4.70   0
   6  -4   2   22.14    4.71   0
   6   3  -2   16.80    4.71   0
   6   3  -2   17.42    4.69   0
  -6  -3   2   12.77    4.64   0
   6   3  -2   17.22    4.76   0
   5   3  -2   12.10    4.07   0
  -5  -3   2    6.26    4.13   0
   5   3  -2   10.17    4.22   0
   5   3  -2    7.28    2.96   0
   4   3  -2   66.45    4.11   0
  -4  -3   2   63.96    4.32   0
   4   3  -2   58.93    3.97   0
   4   3  -2   77.24    4.40   0
  -3  -3   2   23.73    3.96   0
   3   3  -2   23.66    3.72   0
   3   3  -2   16.63    3.62   0
   3   3  -2   22.75    2.90   0
   2   3  -2 1288.42   10.33   0
   2   3  -2 1251.08    8.45   0
   2   3  -2 1288.21    9.01   0
  -2  -3   2 1296.47    9.80   0
   1   3  -2 2588.53   15.02   0
  -1  -3   2 2768.77   15.34   0
   1   3  -2 2622.05   13.42   0
  -1  -3   2 2717.43   13.60   0
   0  -3   2  584.41    8.60   0
   0   3  -2  625.71    7.89   0
   0   3  -2  673.72    8.96   0
   0  -3   2  590.12    7.66   0
  -1   3  -2   15.43    4.22   0
   1  -3   2   16.70    4.02   0
   1  -3   2   16.36    4.22   0
  -2   3  -2 6529.96   20.48   0
   2  -3   2 6577.53   20.77   0
  -3   3  -2 1788.06   10.39   0
   3  -3   2 1968.91   10.90   0
   3  -3   2 1650.70    9.51   0
   4  -3   2   55.14    4.33   0
   4  -3   2   44.58    3.95   0
  -4   3  -2   44.06    4.16   0
  -5   3  -2   18.70    4.13   0
   5  -3   2   19.73    4.22   0
   5  -3   2   22.22    4.17   0
  -6   3  -2  217.80    5.65   0
   6  -3   2  213.06    5.28   0
   6  -3   2  221.43    5.67   0
   7  -3   2    9.99    5.39   0
   7  -3   2   16.93    4.95   0
  -7   3  -2   12.98    5.18   0
   6   2  -2   15.84    3.46   0
   6   2  -2   21.28    4.65   0
  -6  -2   2   18.27    4.58   0
  -5  -2   2   24.97    3.89   0
   5   2  -2   22.37    3.09   0
   5   2  -2   19.68    4.19   0
  -5  -2   2   20.28    4.32   0
   4   2  -2   12.00    2.82   0
  -4  -2   2   10.47    3.89   0
   4   2  -2   12.65    3.88   0
  -4  -2   2   10.21    3.86   0
  -3  -2   2  197.84    3.92   0
   3   2  -2  208.26    4.86   0
   3   2  -2  186.64    4.56   0
  -3  -2   2  190.02    4.83   0
   2   2  -2   97.04    4.45   0
   2   2  -2   94.47    4.44   0
   2   2  -2  104.97    4.61   0
  -2  -2   2   97.08    4.51   0
   1   2  -2 4233.63   19.21   0
   1   2  -2 4427.90   18.62   0
  -1  -2   2 4405.58   19.35   0
   0   2  -2 7377.66   27.61   0
   0  -2   2 6862.54   26.54   0
   0  -2   2 7083.07   26.65   0
   0   2  -2 7094.37   26.63   0
  -1   2  -2 4356.94   20.92   0
   1  -2   2 4243.87   20.75   0
   1  -2   2 4842.43   20.43   0
   2  -2   2    3.86    4.16   0
  -2   2  -2    3.93    4.06   0
   3  -2   2   62.44    2.97   0
  -3   2  -2   63.05    4.31   0
   3  -2   2   72.58    4.40   0
   4  -2   2   11.83    3.63   0
   4  -2   2   15.73    3.83   0
  -4   2  -2    8.74    3.78   0
   5  -2   2  477.02    5.80   0
   5  -2   2  515.91    6.49   0
  -5   2  -2  459.19    6.18   0
   6  -2   2   49.56    4.81   0
  -6   2  -2   50.30    4.83   0
   6  -2   2   50.13    4.42   0
   7  -2   2    4.57    5.07   0
   7  -2   2    8.77    5.06   0
  -7   2  -2    6.79    5.11   0
  -6  -1   2   65.16    3.57   0
   6   1  -2   64.61    4.85   0
  -6  -1   2   59.56    4.82   0
   6   1  -2   61.25    4.88   0
  -5  -1   2    2.95    4.15   0
   5   1  -2    4.75    3.93   0
  -5  -1   2   -2.81    4.10   0
   5   1  -2    2.86    4.08   0
   4   1  -2  414.17    5.60   0
  -4  -1   2  412.90    5.73   0
  -4  -1   2  399.11    5.70   0
   4   1  -2  443.21    5.95   0
  -3  -1   2  286.60    5.15   0
   3   1  -2  307.52    5.38   0
  -3  -1   2  280.33    4.39   0
   3   1  -2  270.75    4.96   0
  -2  -1   2 2980.02   13.92   0
   2   1  -2 3130.24   14.37   0
  -2  -1   2 3034.32   13.97   0
   2   1  -2 2857.84   13.64   0
   0   1  -2  533.72    9.70   0
   0  -1   2  509.47    9.38   0
   0   1  -2  534.39   10.22   0
   0  -1   2  547.72   10.41   0
   1  -1   2  460.38    8.01   0
  -1   1  -2  417.71    9.39   0
   1  -1   2  416.10    9.49   0
   2  -1   2 1398.58   11.73   0
  -2   1  -2 1267.35   11.51   0
  -3   1  -2 4241.57   16.57   0
   3  -1   2 4297.62   14.92   0
   3  -1   2 4485.89   17.26   0
   4  -1   2  150.14    4.53   0
   4  -1   2  131.54    4.30   0
  -4   1  -2  132.38    4.39   0
   5  -1   2  307.24    5.53   0
  -5   1  -2  283.51    5.25   0
   5  -1   2  311.95    5.18   0
  -6   1  -2  256.23    5.80   0
   6  -1   2  266.12    5.82   0
   6  -1   2  275.29    5.36   0
   7  -1   2   18.75    5.29   0
   7  -1   2   13.39    5.01   0
  -7   1  -2   18.27    5.24   0
   6   0  -2  112.39    4.93   0
   6   0  -2  122.81    4.99   0
  -6   0   2  107.90    4.12   0
  -6   0   2  103.46    3.89   0
  -5   0   2  417.36    5.98   0
  -5   0   2  462.13    6.15   0
   5   0  -2  425.15    5.87   0
   5   0  -2  454.10    6.19   0
  -4   0   2  202.11    4.68   0
   4   0  -2  216.06    4.77   0
  -4   0   2  192.05    4.59   0
   4   0  -2  189.48    4.56   0
   3   0  -2  631.17    6.05   0
  -3   0   2  601.11    6.42   0
  -3   0   2  597.25    6.35   0
   3   0  -2  604.94    6.37   0
  -2   0   2 1744.73   10.92   0
   2   0  -2 1869.05   11.28   0
  -2   0   2 1757.63   11.01   0
   2   0  -2 1653.03   10.73   0
   0   0  -2 6584.26   29.84   0
   0   0   2 6767.52   30.16   0
   1   0   2  367.98    7.88   0
   1   0   2  341.01   11.80   0
  -1   0  -2  303.78   10.93   0
  -2   0  -2 1169.80   11.47   0
   2   0   2 1196.65   11.61   0
   3   0   2    0.38    3.66   0
   3   0   2    1.71    2.45   0
  -3   0  -2    1.89    3.63   0
   4   0   2   -1.01    3.73   0
   4   0   2    4.22    3.68   0
  -4   0  -2    2.47    3.71   0
   5   0   2  329.80    5.45   0
   5   0   2  317.24    5.52   0
  -5   0  -2  300.19    5.57   0
  -6   0  -2   88.87    4.92   0
   6   0   2   82.46    4.73   0
   6   0   2   82.57    4.92   0
  -7   0  -2   39.66    5.31   0
   7   0   2   49.55    5.21   0
   7   0   2   43.20    5.05   0
  -6   1   2   29.12    4.67   0
  -6   1   2   33.43    4.77   0
   6  -1  -2   37.70    4.73   0
   6  -1  -2   38.37    4.74   0
   5  -1  -2    3.88    3.96   0
  -5   1   2    5.88    3.83   0
   5  -1  -2   10.88    3.85   0
  -5   1   2    9.22    4.30   0
   4  -1  -2    5.63    3.67   0
  -4   1   2    5.73    3.59   0
   4  -1  -2    9.13    3.56   0
  -4   1   2    4.82    3.55   0
   3  -1  -2  768.35    6.51   0
   3  -1  -2  763.86    6.94   0
  -3   1   2  720.34    6.83   0
  -3   1   2  723.99    6.81   0
  -2   1   2   32.46    3.87   0
   2  -1  -2   41.31    3.97   0
   2  -1  -2   32.96    3.98   0
  -2   1   2   38.19    3.95   0
   1  -1  -2  421.42    7.43   0
   1  -1  -2  382.75    7.25   0
  -1   1   2  413.33    7.41   0
  -1   1   2  369.07    7.12   0
   0  -1  -2   25.28    7.23   0
   0  -1  -2   21.61    6.25   0
   0   1   2   22.00    6.01   0
   0   1   2   61.21    6.29   0
   1   1   2 9999.99   35.84   0
  -2  -1  -2   46.66    4.62   0
   2   1   2   42.65    4.33   0
   3   1   2    4.18    4.46   0
   3   1   2    5.45    3.73   0
  -3  -1  -2    4.49    4.56   0
   4   1   2   97.34    5.00   0
  -4  -1  -2  101.30    4.35   0
   4   1   2  101.11    4.36   0
  -5  -1  -2   84.19    4.55   0
   5   1   2   83.41    4.51   0
   5   1   2   94.26    4.47   0
   6   1   2  133.62    5.19   0
  -6  -1  -2  147.16    5.39   0
   6   1   2  134.84    5.33   0
   7   1   2   -0.19    4.69   0
  -7  -1  -2    1.80    4.86   0
   7   1   2    2.33    5.02   0
   6  -2  -2   30.03    4.71   0
   6  -2  -2   22.00    4.77   0
  -6   2   2   25.33    4.61   0
  -5   2   2   87.40    4.61   0
  -5   2   2   89.33    4.46   0
   5  -2  -2   91.75    4.38   0
   5  -2  -2   93.91    4.58   0
  -4   2   2  317.89    5.23   0
   4  -2  -2  332.04    5.16   0
  -4   2   2  311.38    5.37   0
   4  -2  -2  347.25    5.44   0
  -3   2   2   28.55    2.67   0
   3  -2  -2   38.20    3.76   0
   3  -2  -2   38.68    3.69   0
  -3   2   2   34.98    3.76   0
   2  -2  -2 1755.53   10.71   0
  -2   2   2 1626.54   10.32   0
  -2   2   2 1673.78   10.82   0
   2  -2  -2 1761.54   11.23   0
  -1   2   2  515.98    7.51   0
   1  -2  -2  540.08    7.65   0
   1  -2  -2  583.54    8.35   0
  -1   2   2  531.76    8.08   0
   0  -2  -2  292.96    8.55   0
   0   2   2  290.69    8.34   0
   0   2   2  277.59    9.37   0
   0  -2  -2  260.67    9.77   0
   1   2   2 4579.19   28.44   0
   1   2   2 5416.91   29.28   0
   2   2   2  245.45    5.78   0
   2   2   2  247.93    6.07   0
   2   2   2  260.12    6.17   0
   3   2   2  714.28    7.57   0
   3   2   2  727.95    7.87   0
  -3  -2  -2  809.85    8.29   0
  -4  -2  -2    1.12    3.61   0
   4   2   2   -0.62    3.49   0
   4   2   2    1.29    3.79   0
   5   2   2  359.80    5.98   0
   5   2   2  369.70    5.64   0
  -5  -2  -2  382.01    5.97   0
   6   2   2  149.43    5.15   0
   6   2   2  152.86    5.14   0
  -6  -2  -2  151.44    5.39   0
   7   2   2   44.37    5.30   0
   7   2   2   39.45    5.34   0
   6  -3  -2  160.67    5.47   0
   6  -3  -2  148.19    4.22   0
  -6   3   2  154.22    5.43   0
   5  -3  -2   11.07    4.05   0
  -5   3   2    8.47    4.06   0
   5  -3  -2    8.00    4.14   0
  -5   3   2    7.85    4.16   0
   4  -3  -2    0.62    3.55   0
   4  -3  -2    8.68    3.75   0
  -4   3   2    0.25    3.52   0
  -4   3   2    5.32    3.81   0
  -3   3   2   -0.32    2.60   0
   3  -3  -2    2.98    3.57   0
   3  -3  -2    2.17    3.51   0
  -3   3   2    3.86    3.56   0
   2  -3  -2  208.54    5.18   0
  -2   3   2  184.15    5.09   0
  -2   3   2  188.68    4.79   0
   2  -3  -2  207.01    4.14   0
  -1   3   2  242.37    6.20   0
   1  -3  -2  270.38    6.38   0
   1  -3  -2  269.94    5.09   0
  -1   3   2  262.86    5.74   0
   0   3   2    1.66    4.58   0
   0  -3  -2    2.74    4.40   0
   0  -3  -2   66.05    6.95   0
   0   3   2    6.11    6.35   0
   1   3   2 1479.87   13.74   0
  -1  -3  -2 1464.06   13.18   0
   1   3   2 1707.19   19.48   0
   2   3   2 3404.58   17.12   0
   2   3   2 3133.65   17.67   0
   2   3   2 3331.45   16.93   0
   3   3   2 2207.90   12.40   0
   3   3   2 2396.29   12.84   0
   3   3   2 2279.66   12.42   0
   4   3   2  160.13    4.82   0
   4   3   2  167.87    4.55   0
   4   3   2  154.33    4.67   0
   5   3   2  621.86    6.94   0
   5   3   2  563.50    6.71   0
   5   3   2  578.67    6.70   0
   6   3   2   51.55    4.79   0
   6   3   2   53.96    4.63   0
   6   3   2   49.53    4.73   0
   7   3   2   34.49    5.48   0
   7   3   2   32.86    4.99   0
   7   3   2   29.66    5.45   0
   6  -4  -2   85.68    5.43   0
   6  -4  -2   94.11    5.35   0
  -6   4   2   91.66    5.28   0
   5  -4  -2   58.52    4.55   0
  -5   4   2   69.47    4.58   0
   5  -4  -2   63.51    4.66   0
   4  -4  -2  801.48    6.88   0
   4  -4  -2  743.07    7.10   0
  -4   4   2  740.94    6.69   0
  -4   4   2  704.76    6.14   0
   3  -4  -2  360.78    5.50   0
  -3   4   2  303.12    4.45   0
  -3   4   2  316.07    5.63   0
   3  -4  -2  344.49    5.70   0
  -2   4   2  335.32    5.90   0
  -2   4   2  359.89    5.49   0
   2  -4  -2  367.99    6.14   0
   2  -4  -2  398.37    5.75   0
  -1   4   2 3775.67   15.81   0
  -1   4   2 3298.85   18.33   0
   1  -4  -2 3766.09   19.42   0
   1  -4  -2 3978.16   16.07   0
   0  -4  -2 1643.43   21.90   0
   0  -4  -2 1740.21   12.00   0
   0   4   2 1565.36   21.44   0
   0   4   2 1746.77   12.14   0
   1   4   2    5.77    6.87   0
  -1  -4  -2    7.69    4.68   0
   1   4   2    2.92    3.95   0
   1   4   2    6.32    7.27   0
   2   4   2   74.80    4.61   0
  -2  -4  -2   77.78    4.43   0
   2   4   2   80.38    4.38   0
   3   4   2  812.27    8.26   0
   3   4   2  825.35    8.03   0
   3   4   2  859.08    8.53   0
   4   4   2   90.61    4.18   0
   4   4   2   89.66    4.41   0
   4   4   2   86.70    4.45   0
   5   4   2  179.34    4.98   0
   5   4   2  179.85    5.18   0
   5   4   2  176.97    5.21   0
   6   4   2  192.40    5.65   0
   6   4   2  215.61    5.76   0
   6   4   2  217.07    5.70   0
   7   4   2    2.83    5.08   0
   7   4   2    5.20    5.32   0
   7   4   2    2.35    5.23   0
   6  -5  -2  163.45    5.73   0
   6  -5  -2  147.51    5.80   0
  -6   5   2  157.26    5.50   0
   5  -5  -2  214.16    5.49   0
  -5   5   2  194.43    5.08   0
   5  -5  -2  233.18    5.25   0
  -4   5   2  421.95    5.55   0
   4  -5  -2  486.81    5.85   0
   4  -5  -2  464.84    6.10   0
   3  -5  -2 1389.84    9.40   0
  -3   5   2 1387.89    8.45   0
   3  -5  -2 1545.65    8.86   0
  -2   5   2 2132.14   10.53   0
   2  -5  -2 2107.93   12.26   0
  -2   5   2 2011.74   12.28   0
   2  -5  -2 2362.82   11.07   0
  -1   5   2  689.89    7.28   0
   1  -5  -2  717.54    7.52   0
   1  -5  -2  696.34    9.32   0
   0  -5  -2 1403.94   10.19   0
   0   5   2 1509.96   10.58   0
   0  -5  -2 1356.86   23.31   0
  -1  -5  -2  854.13    8.34   0
   1   5   2  892.26    8.59   0
   2   5   2  594.59    7.30   0
   2   5   2  636.62   10.65   0
  -2  -5  -2  612.34    7.23   0
   3   5   2  854.11    8.80   0
   3   5   2  836.63    7.82   0
   3   5   2  820.62    7.80   0
   4   5   2    0.29    3.89   0
   4   5   2    1.28    3.74   0
   4   5   2   -0.17    3.75   0
   5   5   2   22.61    5.02   0
   5   5   2   19.79    4.25   0
   5   5   2   20.12    4.22   0
   6   5   2  128.16    5.37   0
   6   5   2  110.76    6.34   0
   6   5   2  136.30    5.51   0
   6  -6  -2    4.47    3.72   0
   6  -6  -2   10.97    5.08   0
  -6   6   2    1.57    5.00   0
   5  -6  -2   15.16    4.60   0
   5  -6  -2   12.13    3.29   0
  -5   6   2   10.13    4.39   0
   4  -6  -2  799.59    6.92   0
  -4   6   2  716.88    6.51   0
   4  -6  -2  733.69    7.30   0
   3  -6  -2  813.41    7.69   0
  -3   6   2  832.88    7.07   0
   3  -6  -2  888.05    7.31   0
   2  -6  -2  368.90    5.64   0
   2  -6  -2  346.13    6.72   0
  -2   6   2  340.80    5.42   0
  -1   6   2   69.37    4.01   0
   1  -6  -2   73.55    5.34   0
   1  -6  -2   74.22    4.24   0
   0   6   2  108.83    4.66   0
   0  -6  -2  104.55    4.63   0
   1   6   2 2909.65   13.76   0
  -1  -6  -2 2612.56   12.88   0
   2   6   2  747.92    7.68   0
   2   6   2  784.30   12.53   0
  -2  -6  -2  732.17    7.46   0
   3   6   2   41.20    4.06   0
   3   6   2   44.02    4.66   0
   3   6   2   39.49    4.97   0
   4   6   2    1.46    4.69   0
   4   6   2    0.44    3.78   0
   4   6   2    3.40    4.02   0
   5   6   2    1.33    4.27   0
   5   6   2   -0.61    4.66   0
   5   6   2    5.60    4.43   0
   6   6   2   55.83    5.20   0
   6   6   2   42.16    4.94   0
   6   6   2   46.12    5.01   0
   5  -7  -2   22.41    3.29   0
   5  -7  -2   22.23    4.87   0
  -5   7   2   28.54    4.55   0
  -4   7   2   -0.74    4.10   0
   4  -7  -2    1.15    4.43   0
   4  -7  -2    0.61    4.14   0
  -3   7   2 1123.28    7.75   0
   3  -7  -2 1111.31    8.97   0
   3  -7  -2 1177.98    7.98   0
  -2   7   2   29.54    2.72   0
   2  -7  -2   27.99    4.17   0
   2  -7  -2   31.35    4.91   0
  -1   7   2  124.01    4.69   0
   1  -7  -2  110.99    4.61   0
   1  -7  -2  119.15    6.49   0
   0   7   2  489.11    6.24   0
   0  -7  -2  439.06    5.98   0
  -1  -7  -2  680.35    7.12   0
   1   7   2  778.91    7.58   0
   2   7   2    1.95    3.83   0
   2   7   2    1.47    6.97   0
   2   7   2    2.33    7.38   0
  -2  -7  -2    4.90    3.73   0
   3   7   2   29.13    5.80   0
   3   7   2   22.94    4.11   0
   4   7   2  168.80    5.05   0
   4   7   2  170.41    4.98   0
   4   7   2  172.97    6.30   0
   5   7   2    0.49    5.38   0
   5   7   2    3.37    4.44   0
   5   7   2    1.24    4.53   0
   6   7   2    6.95    4.98   0
   6   7   2    7.67    6.07   0
   6   7   2    0.98    5.10   0
   5  -8  -2  174.49    6.09   0
   5  -8  -2  139.10    5.45   0
  -5   8   2  152.75    5.47   0
  -4   8   2   18.89    4.46   0
   4  -8  -2   18.87    3.18   0
   4  -8  -2   26.15    4.63   0
   3  -8  -2   17.80    3.12   0
   3  -8  -2   15.90    5.18   0
  -3   8   2   13.74    3.96   0
   2  -8  -2   16.23    4.13   0
   2  -8  -2   10.92    5.06   0
  -2   8   2   10.83    4.17   0
  -1   8   2  283.73    5.24   0
   1  -8  -2  294.06    5.29   0
   1  -8  -2  289.68    8.23   0
   1  -8  -2  313.67    8.35   0
   0   8   2    9.40    4.26   0
   0  -8  -2   10.72    4.05   0
   1   8   2  250.58    5.39   0
  -1  -8  -2  232.97    5.34   0
   2   8   2  140.78    4.88   0
  -2  -8  -2  125.67    4.68   0
   3   8   2  513.02   10.03   0
   3   8   2  519.90    6.46   0
  -3  -8  -2  511.25    6.27   0
   4   8   2  285.04    7.57   0
   4   8   2  293.65    5.56   0
   4   8   2  273.80    5.65   0
   5   8   2   82.49    5.22   0
   5   8   2   80.19    5.22   0
   5   8   2   86.73    5.05   0
   6   8   2    4.36    5.25   0
   6   8   2    2.92    6.27   0
   6   8   2    6.97    5.06   0
   5  -9  -2   46.64    5.18   0
  -5   9   2   59.54    5.20   0
   5  -9  -2   39.70    5.51   0
  -4   9   2   76.79    4.80   0
   4  -9  -2   78.45    5.23   0
   4  -9  -2   76.43    4.91   0
   3  -9  -2  181.07    5.06   0
  -3   9   2  177.04    5.11   0
   3  -9  -2  179.81    6.39   0
   2  -9  -2  139.63    3.71   0
   2  -9  -2  157.41    6.33   0
  -2   9   2  146.67    4.64   0
   1  -9  -2  354.73    9.20   0
  -1   9   2  347.39    5.64   0
   1  -9  -2  314.86    5.54   0
   1  -9  -2  330.53    9.45   0
   0  -9  -2   83.52    4.50   0
   0   9   2  101.56    4.57   0
   1   9   2   99.94    4.68   0
  -1  -9  -2  100.61    4.50   0
   2   9   2   20.90    4.05   0
  -2  -9  -2   18.38    3.91   0
   3   9   2   30.16    8.15   0
  -3  -9  -2   30.77    4.39   0
   3   9   2   31.11    4.53   0
   4   9   2   29.39    4.57   0
   4   9   2   32.63    4.74   0
   4   9   2   33.40    5.73   0
   5   9   2    3.31    4.81   0
   5   9   2    3.45    6.07   0
   5   9   2    5.01    4.92   0
   4 -10  -2   80.39    5.33   0
   4 -10  -2   66.28    6.58   0
  -4  10   2   78.24    5.24   0
  -3  10   2  152.34    5.11   0
   3 -10  -2  156.62    5.10   0
   3 -10  -2  163.03    5.70   0
  -2  10   2  178.82    5.12   0
   2 -10  -2  182.65    6.90   0
   2 -10  -2  161.31    5.02   0
   2 -10  -2  165.49    6.66   0
   1 -10  -2  562.28    6.48   0
   1 -10  -2  632.58   13.55   0
  -1  10   2  626.86    6.61   0
   1 -10  -2  605.90   12.95   0
   0 -10  -2    3.70    4.12   0
   0  10   2   -2.67    4.19   0
   1  10   2   18.68    4.40   0
  -1 -10  -2   23.26    4.20   0
   2  10   2    1.44    4.37   0
  -2 -10  -2    1.07    4.23   0
   3  10   2  489.86    6.58   0
  -3 -10  -2  462.30    6.54   0
   4  10   2    8.44    4.75   0
   4  10   2    7.98    7.00   0
   4  10   2    5.28    4.66   0
   5  10   2    8.18    6.50   0
   5  10   2    2.04    5.20   0
   5  10   2   10.71    6.42   0
   3 -11  -2    4.34    4.75   0
  -3  11   2    2.68    4.55   0
   3 -11  -2    3.99    6.05   0
   3 -11  -2    4.13    6.19   0
   2 -11  -2    3.29    5.84   0
   2 -11  -2    3.76    4.53   0
  -2  11   2    6.21    4.64   0
   2 -11  -2    3.85    5.73   0
   1 -11  -2   25.11    4.76   0
  -1  11   2   30.53    4.66   0
   0 -11  -2  171.39    5.18   0
   0  11   2  188.84    3.97   0
  -1 -11  -2  183.79    5.32   0
   1  11   2  211.65    5.22   0
  -2 -11  -2   10.82    4.32   0
   2  11   2   14.15    4.54   0
  -3 -11  -2   17.10    4.66   0
   3  11   2   14.57    4.69   0
   4  11   2   11.83    5.10   0
   4  11   2    7.40    5.10   0
   2 -12  -2    0.98    7.14   0
   2 -12  -2    2.22    7.16   0
  -2  12   2    3.14    4.82   0
   2 -12  -2    4.11    4.93   0
  -1  12   2    0.61    4.79   0
   1 -12  -2    7.15    3.42   0
   0 -12  -2  101.64    5.03   0
   0  12   2  117.73    5.29   0
   1  12   2    5.20    4.62   0
  -1 -12  -2    2.72    4.54   0
   2  12   2   17.93    4.81   0
  -2 -12  -2   15.44    4.80   0
   3  12   2    3.63    4.91   0
  -3 -12  -2   -0.09    4.92   0
  -1  13   2   10.94    5.26   0
   1 -13  -2   11.95    4.89   0
   0  13   2   10.99    4.99   0
   0 -13  -2    1.67    5.00   0
   1  13   2   24.25    5.42   0
  -1 -13  -2   20.93    5.16   0
   2  13   2    7.74    5.09   0
  -2 -13  -2    3.88    4.97   0
  -2 -12   3   18.05    6.66   0
  -2 -12   3   20.95    4.88   0
   2  12  -3   25.52    3.78   0
   2  12  -3   18.92    6.70   0
   1  12  -3   33.09    4.85   0
  -1 -12   3   38.37    6.55   0
  -1 -12   3   37.57    5.07   0
   0 -12   3  106.24    7.10   0
   0 -12   3  100.27    5.15   0
   0  12  -3  112.69    5.40   0
  -1  12  -3   15.71    4.80   0
   1 -12   3   10.40    6.40   0
   1 -12   3   10.76    4.65   0
   2 -12   3    4.02    5.14   0
   2 -12   3    3.02    6.28   0
  -2  12  -3    6.05    5.16   0
   2 -12   3   -1.41    6.47   0
   3  11  -3    3.61    5.20   0
  -3 -11   3   -0.88    6.21   0
   3  11  -3   -0.68    4.90   0
   2  11  -3   -1.94    4.56   0
  -2 -11   3    3.58    4.50   0
  -2 -11   3    4.11    5.89   0
   2  11  -3    3.15    5.99   0
   1  11  -3   52.37    4.75   0
   1  11  -3   61.41    6.28   0
  -1 -11   3   50.13    6.23   0
  -1 -11   3   58.89    4.61   0
   0 -11   3   48.01    6.13   0
   0  11  -3   60.50    4.85   0
   0 -11   3   50.25    4.74   0
   1 -11   3   30.30    6.00   0
  -1  11  -3   34.31    4.72   0
   1 -11   3   37.02    4.47   0
  -2  11  -3  138.20    5.38   0
   2 -11   3  117.30    6.68   0
   2 -11   3  116.45    4.09   0
   2 -11   3  111.24    6.56   0
  -3  11  -3   48.64    5.16   0
   3 -11   3   45.51    5.42   0
   3 -11   3   49.60    5.21   0
   3 -11   3   56.58    5.47   0
  -4 -10   3    4.19    6.29   0
   4  10  -3    5.70    6.46   0
   4  10  -3    6.49    5.06   0
   4  10  -3    3.30    5.15   0
  -3 -10   3   44.23    5.99   0
   3  10  -3   38.90    4.81   0
   3  10  -3   50.30    5.17   0
   2  10  -3    8.69    5.91   0
   2  10  -3    2.30    4.37   0
  -2 -10   3    6.49    5.81   0
  -2 -10   3    4.15    4.25   0
   1  10  -3   47.71    4.87   0
   1  10  -3   43.53    4.38   0
  -1 -10   3   53.68    4.76   0
  -1 -10   3   45.65    3.32   0
   0 -10   3   10.33    4.14   0
   0  10  -3   15.41    4.24   0
   0 -10   3   11.42    5.55   0
   1 -10   3  182.18    5.16   0
   1 -10   3  185.96    6.08   0
  -1  10  -3  198.84    5.28   0
   2 -10   3    9.63    4.40   0
   2 -10   3    5.45    5.72   0
  -2  10  -3    1.33    4.54   0
   3 -10   3   25.66    4.92   0
   3 -10   3   17.31    4.71   0
   3 -10   3   24.62    4.75   0
  -3  10  -3   25.73    4.69   0
   4 -10   3    8.79    5.09   0
   4 -10   3    8.99    5.04   0
   4 -10   3    6.61    5.15   0
  -4  10  -3    9.20    5.01   0
   4   9  -3   40.83    5.27   0
   4   9  -3   38.56    3.71   0
   4   9  -3   34.10    4.90   0
  -4  -9   3   35.61    5.05   0
   3   9  -3    3.18    4.62   0
   3   9  -3    0.49    4.11   0
   3   9  -3    2.45    4.36   0
  -3  -9   3    2.43    4.39   0
   2   9  -3   98.39    6.11   0
  -2  -9   3   96.90    4.90   0
  -2  -9   3   93.59    4.47   0
   2   9  -3   93.37    4.67   0
   1   9  -3   58.41    5.61   0
  -1  -9   3   54.30    5.64   0
   1   9  -3   48.73    4.29   0
  -1  -9   3   51.20    4.23   0
   0  -9   3   38.87    4.62   0
   0   9  -3   38.10    4.32   0
   0  -9   3   34.48    4.00   0
   0   9  -3   36.41    4.61   0
   1  -9   3  342.38    5.66   0
  -1   9  -3  377.71    5.83   0
   1  -9   3  340.31    6.61   0
   2  -9   3    4.30    5.23   0
  -2   9  -3    0.57    4.36   0
   2  -9   3   -4.00    4.30   0
   3  -9   3   29.62    4.58   0
  -3   9  -3   35.28    4.67   0
   3  -9   3   24.72    4.69   0
   3  -9   3   36.76    4.73   0
  -4   9  -3   27.36    4.74   0
   4  -9   3   25.19    5.03   0
   4  -9   3   25.60    4.70   0
   4  -9   3   23.55    5.20   0
  -5   9  -3   33.11    5.36   0
   5  -9   3   24.96    5.49   0
   5  -9   3   34.59    5.45   0
   5  -9   3   21.67    5.51   0
  -5  -8   3    7.70    5.04   0
   5   8  -3    4.69    5.04   0
   5   8  -3    6.88    4.99   0
   5   8  -3    3.98    5.12   0
  -4  -8   3    7.93    4.50   0
   4   8  -3    7.70    4.48   0
   4   8  -3    8.62    5.73   0
   4   8  -3    5.87    4.36   0
   3   8  -3   59.23    4.67   0
   3   8  -3   58.03    4.47   0
  -3  -8   3   61.95    4.51   0
   3   8  -3   57.47    3.35   0
  -2  -8   3  130.10    4.42   0
  -2  -8   3  143.16    5.09   0
   2   8  -3  136.01    5.34   0
   2   8  -3  135.62    4.63   0
  -1  -8   3   51.90    5.44   0
   1   8  -3   58.87    4.86   0
   1   8  -3   53.16    4.36   0
  -1  -8   3   51.18    3.13   0
   0   8  -3  408.91    5.84   0
   0  -8   3  393.81    5.61   0
   0  -8   3  372.22    6.51   0
   0   8  -3  452.40    6.84   0
  -1   8  -3  750.45    6.88   0
   1  -8   3  693.55    6.75   0
   1  -8   3  688.83    7.78   0
   2  -8   3 1643.56   10.52   0
   2  -8   3 1535.10    9.12   0
  -2   8  -3 1606.53    9.26   0
   3  -8   3  144.29    4.93   0
   3  -8   3  129.16    4.85   0
   3  -8   3  123.35    4.75   0
  -3   8  -3  131.19    4.86   0
  -4   8  -3    5.62    4.59   0
   4  -8   3    9.49    4.71   0
   4  -8   3    5.25    4.55   0
   4  -8   3    5.17    4.46   0
   5  -8   3    5.78    4.89   0
  -5   8  -3    3.26    3.48   0
   5  -8   3    5.41    5.01   0
   5  -8   3    2.81    5.10   0
   5   7  -3    3.83    4.62   0
  -5  -7   3    0.38    4.88   0
   5   7  -3   -1.90    4.87   0
   5   7  -3    0.58    4.96   0
   4   7  -3    5.60    5.32   0
   4   7  -3    3.81    3.05   0
  -4  -7   3    4.95    4.46   0
   4   7  -3    4.19    2.99   0
  -3  -7   3   77.45    4.81   0
   3   7  -3   85.67    4.34   0
   3   7  -3   83.51    4.39   0
   3   7  -3   91.90    5.53   0
   2   7  -3  211.69    5.61   0
  -2  -7   3  245.78    5.55   0
   2   7  -3  232.89    4.97   0
  -2  -7   3  217.76    3.97   0
  -1  -7   3    7.80    4.01   0
   1   7  -3    7.79    4.24   0
   1   7  -3   11.81    3.77   0
  -1  -7   3    6.62    3.55   0
   0   7  -3  214.34    6.33   0
   0   7  -3  206.74    4.89   0
   0  -7   3  181.64    4.72   0
   0  -7   3  183.84    5.40   0
   1  -7   3  429.55    6.69   0
  -1   7  -3  439.08    6.14   0
   1  -7   3  427.69    5.84   0
   2  -7   3   10.06    5.06   0
   2  -7   3   13.09    4.15   0
  -2   7  -3   12.68    4.07   0
   3  -7   3   34.25    4.30   0
   3  -7   3   37.69    4.39   0
  -3   7  -3   35.94    4.29   0
   4  -7   3   69.11    4.78   0
   4  -7   3   76.35    4.73   0
   4  -7   3   78.46    4.93   0
  -4   7  -3   73.53    4.86   0
   5  -7   3   90.15    5.16   0
   5  -7   3  103.62    5.38   0
   5  -7   3  109.33    5.24   0
  -5   7  -3  104.44    5.23   0
  -5  -6   3   97.13    5.14   0
   5   6  -3   96.89    5.06   0
   5   6  -3  100.42    5.30   0
   5   6  -3   97.63    4.99   0
   4   6  -3   36.63    4.58   0
   4   6  -3   36.22    3.19   0
  -4  -6   3   42.02    5.33   0
   4   6  -3   38.43    4.42   0
  -3  -6   3   75.05    4.54   0
   3   6  -3   75.64    3.26   0
   3   6  -3   67.72    3.19   0
   3   6  -3   71.20    4.52   0
   2   6  -3    7.31    3.71   0
  -2  -6   3    5.65    3.62   0
   2   6  -3    5.66    4.19   0
  -2  -6   3    6.07    3.63   0
  -1  -6   3    0.85    3.82   0
   1   6  -3    2.66    5.00   0
   1   6  -3    3.23    3.80   0
  -1  -6   3   -0.70    3.65   0
   0   6  -3    2.68    3.73   0
   0   6  -3    2.26    3.88   0
   0  -6   3   -0.56    3.92   0
   0  -6   3    2.84    3.59   0
   1  -6   3  293.15    5.84   0
  -1   6  -3  292.93    4.64   0
   1  -6   3  274.88    5.36   0
  -2   6  -3  124.66    4.70   0
   2  -6   3  128.19    5.54   0
   2  -6   3  112.47    4.72   0
  -3   6  -3  618.67    6.63   0
   3  -6   3  632.43    6.95   0
   3  -6   3  697.65    7.19   0
  -4   6  -3    7.95    4.09   0
   4  -6   3    4.56    4.12   0
   4  -6   3    7.36    4.16   0
   4  -6   3    5.10    4.24   0
   5  -6   3   55.97    4.81   0
  -5   6  -3   58.40    4.69   0
   5  -6   3   57.22    4.67   0
   5  -6   3   55.16    4.69   0
   6  -6   3  156.99    4.51   0
   6  -6   3  149.08    6.13   0
  -6   6  -3  152.11    5.76   0
   6  -6   3  150.50    5.63   0
   6   5  -3    0.46    5.09   0
   6   5  -3    3.43    5.12   0
   6   5  -3   -3.15    5.16   0
  -6  -5   3   -2.07    5.11   0
   5   5  -3    5.65    4.33   0
  -5  -5   3    1.75    4.33   0
   5   5  -3    1.24    3.23   0
   5   5  -3    2.77    4.37   0
   4   5  -3    7.20    4.23   0
  -4  -5   3    1.20    4.05   0
   4   5  -3    3.09    4.04   0
   4   5  -3   -0.55    3.77   0
   3   5  -3  229.27    5.36   0
   3   5  -3  249.23    4.87   0
   3   5  -3  243.69    4.96   0
  -3  -5   3  238.50    5.14   0
  -2  -5   3  230.07    5.24   0
   2   5  -3  205.14    5.19   0
   2   5  -3  207.38    4.87   0
  -1  -5   3  291.76    5.26   0
   1   5  -3  270.33    5.79   0
   1   5  -3  259.00    4.40   0
  -1  -5   3  277.24    5.61   0
   0   5  -3  443.47    6.57   0
   0   5  -3  399.79    5.97   0
   0  -5   3  367.53    6.29   0
   0  -5   3  382.90    5.76   0
  -1   5  -3  647.17    7.24   0
   1  -5   3  605.80    6.90   0
   1  -5   3  655.02    7.59   0
  -1   5  -3  684.88    7.58   0
  -2   5  -3  768.09    6.77   0
   2  -5   3  859.55    7.93   0
   2  -5   3  766.18    7.43   0
   3  -5   3    2.76    4.02   0
  -3   5  -3    2.66    3.96   0
   3  -5   3    1.57    4.25   0
   4  -5   3   15.30    4.12   0
   4  -5   3   15.87    4.08   0
  -4   5  -3   10.57    3.97   0
   4  -5   3   16.93    4.17   0
   5  -5   3  294.54    5.76   0
  -5   5  -3  272.09    5.61   0
   5  -5   3  300.85    5.95   0
   6  -5   3   64.97    5.15   0
  -6   5  -3   52.75    5.08   0
   6  -5   3   57.06    5.08   0
   6   4  -3    9.04    3.56   0
   6   4  -3   15.05    4.91   0
  -6  -4   3    5.53    4.99   0
   6   4  -3    7.66    3.50   0
   5   4  -3    1.90    4.35   0
   5   4  -3    2.30    4.27   0
  -5  -4   3    2.20    4.42   0
   5   4  -3    0.30    4.32   0
   4   4  -3  102.62    4.54   0
   4   4  -3  108.61    4.51   0
  -4  -4   3   97.71    4.43   0
   4   4  -3  101.71    4.40   0
   3   4  -3   10.29    4.19   0
   3   4  -3   14.80    3.70   0
  -3  -4   3   14.72    3.54   0
   3   4  -3    9.35    3.69   0
   2   4  -3 2396.00   13.05   0
  -2  -4   3 2521.04   12.83   0
   2   4  -3 2478.79   11.55   0
   2   4  -3 2595.68   11.80   0
   1   4  -3  154.98    5.17   0
   1   4  -3  160.64    4.90   0
  -1  -4   3  160.82    5.08   0
  -1  -4   3  175.15    4.89   0
   0   4  -3  269.94    6.55   0
   0   4  -3  232.28    5.45   0
   0  -4   3  223.43    5.53   0
   0  -4   3  234.60    5.30   0
  -1   4  -3    1.80    3.81   0
  -1   4  -3   -1.96    4.01   0
   1  -4   3    3.69    4.10   0
   1  -4   3    1.43    3.82   0
  -2   4  -3   30.28    4.09   0
   2  -4   3   36.53    4.13   0
   2  -4   3   27.77    4.22   0
   3  -4   3    5.93    3.87   0
  -3   4  -3   10.44    3.71   0
   3  -4   3    1.48    4.02   0
   4  -4   3  757.35    7.28   0
   4  -4   3  664.27    6.45   0
  -4   4  -3  664.53    6.93   0
   5  -4   3   36.05    4.43   0
   5  -4   3   34.81    4.15   0
  -5   4  -3   36.24    4.29   0
   6  -4   3    0.74    4.68   0
   6  -4   3    1.74    4.75   0
  -6   4  -3    2.73    4.68   0
   6   3  -3    8.95    4.85   0
   6   3  -3   10.16    4.84   0
   6   3  -3    8.24    4.97   0
  -6  -3   3   12.87    4.90   0
   5   3  -3   14.41    4.51   0
  -5  -3   3    8.98    4.40   0
   5   3  -3   13.24    4.32   0
   5   3  -3   13.02    3.09   0
   4   3  -3    2.23    2.73   0
  -4  -3   3    1.37    3.96   0
   4   3  -3    2.50    2.63   0
   4   3  -3    2.15    3.74   0
   3   3  -3    8.49    3.70   0
   3   3  -3    8.88    3.70   0
  -3  -3   3    6.54    3.90   0
   3   3  -3    8.70    4.01   0
   2   3  -3 6900.24   20.45   0
  -2  -3   3 7396.37   20.99   0
   2   3  -3 7359.32   19.51   0
   2   3  -3 7316.96   19.49   0
  -1  -3   3   22.91    4.13   0
   1   3  -3   20.24    4.37   0
   1   3  -3   20.91    4.14   0
  -1  -3   3   24.63    4.00   0
   0   3  -3   48.79    4.58   0
   0   3  -3   47.66    4.32   0
   0  -3   3   39.54    4.49   0
   0  -3   3   39.43    4.19   0
  -1   3  -3 2077.41   12.30   0
   1  -3   3 2274.48   12.85   0
  -1   3  -3 2104.78   13.03   0
   1  -3   3 2050.72   12.71   0
   2  -3   3 7730.72   21.13   0
   2  -3   3 7004.28   21.79   0
  -2   3  -3 7141.35   21.90   0
  -3   3  -3   64.71    4.13   0
   3  -3   3   70.14    3.10   0
   3  -3   3   68.04    4.42   0
  -4   3  -3  122.71    4.33   0
   4  -3   3  141.77    4.93   0
   4  -3   3  116.73    4.25   0
   5  -3   3  599.09    6.84   0
   5  -3   3  522.36    5.36   0
  -5   3  -3  532.01    6.53   0
  -6   3  -3   45.28    4.81   0
   6  -3   3   49.98    4.89   0
   6  -3   3   43.27    3.31   0
   7  -3   3   27.06    5.12   0
   7  -3   3   19.75    5.38   0
  -7   3  -3   24.89    5.40   0
   6   2  -3   61.90    5.18   0
  -6  -2   3   54.01    5.07   0
   6   2  -3   59.78    5.03   0
   5   2  -3   41.38    4.50   0
  -5  -2   3   38.30    4.48   0
  -5  -2   3   45.89    4.46   0
   5   2  -3   35.46    4.40   0
   4   2  -3  100.35    4.50   0
  -4  -2   3  105.74    4.27   0
  -4  -2   3  104.40    4.40   0
   4   2  -3   98.47    4.19   0
   3   2  -3  321.94    5.48   0
   3   2  -3  290.41    5.09   0
  -3  -2   3  307.47    5.34   0
   2   2  -3 1590.67    9.86   0
  -2  -2   3 1667.02   10.52   0
   2   2  -3 1634.33   10.49   0
   2   2  -3 1580.49    9.38   0
  -1  -2   3 3144.33   14.96   0
   1   2  -3 3152.23   15.09   0
   1   2  -3 3019.25   14.78   0
   1   2  -3 3239.24   15.22   0
   0   2  -3    1.65    4.29   0
   0  -2   3    2.72    4.17   0
   0   2  -3    0.69    4.94   0
   0  -2   3    1.15    3.87   0
   1  -2   3 3149.65   15.03   0
  -1   2  -3 2951.70   17.14   0
   1  -2   3 2803.78   17.10   0
  -1   2  -3 3165.17   15.39   0
  -2   2  -3  540.21    7.49   0
   2  -2   3  541.81    7.69   0
   2  -2   3  601.63    6.97   0
   3  -2   3  297.91    5.70   0
  -3   2  -3  273.94    5.48   0
  -4   2  -3  198.25    4.76   0
   4  -2   3  221.48    5.02   0
   4  -2   3  186.77    4.54   0
  -5   2  -3  125.74    4.72   0
   5  -2   3  133.04    4.86   0
   5  -2   3  133.66    4.55   0
  -6   2  -3    2.80    4.49   0
   6  -2   3    0.85    4.30   0
   6  -2   3    1.67    4.49   0
   7  -2   3   60.13    5.74   0
   7  -2   3   51.96    3.83   0
  -7   2  -3   57.34    5.62   0
   6   1  -3   23.07    4.70   0
  -6  -1   3   20.98    3.32   0
   6   1  -3   25.62    4.68   0
  -6  -1   3   26.36    4.78   0
  -5  -1   3    1.88    4.15   0
   5   1  -3   -0.15    4.03   0
   5   1  -3   -1.02    3.85   0
  -5  -1   3    1.24    4.00   0
   4   1  -3  493.24    6.19   0
   4   1  -3  462.52    5.69   0
  -4  -1   3  436.33    5.92   0
  -4  -1   3  504.31    5.87   0
   3   1  -3    1.88    3.54   0
  -3  -1   3    2.25    3.59   0
   3   1  -3    0.21    3.66   0
  -3  -1   3   -1.27    3.51   0
   2   1  -3  142.13    3.83   0
  -2  -1   3  141.56    4.57   0
  -2  -1   3  141.98    4.58   0
   2   1  -3  138.88    4.58   0
  -1  -1   3   23.45    4.12   0
   1   1  -3   23.59    4.37   0
   1   1  -3   24.92    4.03   0
   0  -1   3 4065.58   22.46   0
   0   1  -3 4061.27   18.76   0
   0  -1   3 3899.33   18.33   0
   0   1  -3 4114.28   22.54   0
   1  -1   3   22.69    4.47   0
  -1   1  -3   21.16    6.16   0
   1  -1   3   21.25    5.90   0
  -1   1  -3   22.73    4.37   0
  -2   1  -3   45.30    5.18   0
   2  -1   3   49.38    4.51   0
   2  -1   3   51.53    4.16   0
   3  -1   3   62.41    4.91   0
  -3   1  -3   53.80    4.84   0
   4  -1   3   45.59    4.88   0
   4  -1   3   45.12    3.77   0
  -4   1  -3   37.15    3.82   0
   5  -1   3   58.09    4.54   0
   5  -1   3   52.29    4.10   0
  -5   1  -3   54.75    4.46   0
   6  -1   3   26.64    4.68   0
  -6   1  -3   21.39    4.42   0
   6  -1   3   29.76    4.46   0
   7  -1   3   39.73    3.80   0
   7  -1   3   33.46    5.46   0
  -7   1  -3   34.92    5.35   0
   6   0  -3   35.46    4.63   0
   6   0  -3   38.74    4.71   0
  -6   0   3   41.61    4.69   0
  -6   0   3   41.66    4.73   0
   5   0  -3   97.96    4.43   0
   5   0  -3  120.48    4.59   0
  -5   0   3  109.41    4.52   0
  -5   0   3  120.30    4.57   0
  -4   0   3  232.85    4.07   0
   4   0  -3  250.84    4.87   0
   4   0  -3  282.05    5.11   0
  -4   0   3  260.89    4.93   0
   3   0  -3  259.07    5.12   0
  -3   0   3  279.72    5.07   0
   3   0  -3  299.41    5.34   0
  -3   0   3  270.37    4.40   0
   2   0  -3    0.20    3.76   0
  -2   0   3    2.19    3.71   0
   2   0  -3    3.51    4.00   0
  -2   0   3    5.07    3.59   0
  -1   0   3  717.03    8.19   0
  -1   0   3  683.23    8.46   0
   1   0  -3  692.61    8.15   0
   1   0  -3  666.81    8.31   0
   0   0  -3 2434.33   20.42   0
   0   0  -3 2368.91   15.28   0
   0   0  -3 2462.48   20.74   0
   0   0   3 2454.02   15.45   0
   1   0   3 5356.17   21.50   0
  -1   0  -3 5408.92   21.38   0
   2   0   3 1761.47   15.20   0
  -2   0  -3 1634.80   14.98   0
   2   0   3 1894.72   11.64   0
   3   0   3    2.78    3.57   0
  -3   0  -3    5.41    4.40   0
   4   0   3  126.62    4.49   0
  -4   0  -3  129.01    4.65   0
   4   0   3  119.63    4.54   0
   5   0   3   37.96    4.22   0
   5   0   3   37.57    4.37   0
  -5   0  -3   45.60    4.22   0
   6   0   3   75.30    4.93   0
   6   0   3   73.39    4.75   0
  -6   0  -3   77.19    4.77   0
   7   0   3   38.89    5.19   0
  -7   0  -3   24.92    5.23   0
   7   0   3   29.54    5.03   0
   6  -1  -3    4.40    4.73   0
  -6   1   3   -1.45    4.43   0
   6  -1  -3    4.43    4.55   0
  -6   1   3    2.73    4.38   0
   5  -1  -3   29.18    4.14   0
  -5   1   3   29.33    4.01   0
   5  -1  -3   35.98    4.18   0
  -5   1   3   36.66    3.99   0
   4  -1  -3    9.17    3.66   0
   4  -1  -3    6.19    3.59   0
  -4   1   3    4.89    3.57   0
  -4   1   3    3.18    3.69   0
   3  -1  -3    2.62    3.54   0
   3  -1  -3    0.88    3.52   0
  -3   1   3    1.01    3.64   0
  -3   1   3    0.15    3.69   0
   2  -1  -3 1930.97   11.23   0
  -2   1   3 1821.91   10.68   0
   2  -1  -3 1728.75   10.58   0
  -2   1   3 1720.95   10.69   0
   1  -1  -3 4481.60   18.51   0
  -1   1   3 4716.57   18.95   0
  -1   1   3 4139.96   18.83   0
   1  -1  -3 4114.22   18.84   0
   0   1   3 3434.09   25.30   0
   0  -1  -3 3411.39   18.78   0
   0  -1  -3 3485.04   25.64   0
   0   1   3 3506.85   19.09   0
   1   1   3  193.06    6.31   0
  -1  -1  -3  193.30    6.06   0
   2   1   3 3376.38   15.68   0
  -2  -1  -3 3082.63   21.15   0
   2   1   3 2934.48   20.85   0
  -3  -1  -3  147.96    5.37   0
   3   1   3  145.28    4.66   0
   3   1   3  145.60    4.73   0
  -4  -1  -3  899.90    8.10   0
   4   1   3  861.21    8.14   0
   4   1   3  819.65    6.61   0
   5   1   3  222.63    5.37   0
   5   1   3  206.30    4.99   0
  -5  -1  -3  223.70    5.28   0
  -6  -1  -3   57.93    4.75   0
   6   1   3   62.37    4.87   0
   6   1   3   54.90    4.85   0
   7   1   3    4.61    4.79   0
   7   1   3    1.26    4.74   0
  -7  -1  -3    3.85    4.83   0
   6  -2  -3    4.47    4.63   0
  -6   2   3    3.81    4.49   0
   6  -2  -3   -0.60    3.33   0
  -6   2   3    0.37    4.64   0
   5  -2  -3  321.39    5.58   0
  -5   2   3  299.59    5.52   0
  -5   2   3  302.13    5.47   0
   5  -2  -3  346.82    5.63   0
  -4   2   3  128.15    4.50   0
   4  -2  -3  138.41    4.48   0
   4  -2  -3  124.15    4.29   0
  -4   2   3  122.14    4.28   0
  -3   2   3   70.68    3.93   0
   3  -2  -3   63.96    3.95   0
   3  -2  -3   78.45    4.09   0
  -3   2   3   61.89    3.96   0
   2  -2  -3  417.79    6.03   0
  -2   2   3  411.72    6.25   0
   2  -2  -3  440.10    6.33   0
  -2   2   3  406.77    5.92   0
   1  -2  -3    1.25    3.76   0
   1  -2  -3    3.02    3.80   0
  -1   2   3    0.77    3.72   0
  -1   2   3    4.75    3.79   0
   0  -2  -3 2847.20   20.31   0
   0   2   3 2617.04   19.61   0
   0  -2  -3 2540.98   17.33   0
   0   2   3 2671.63   17.68   0
  -1  -2  -3 3386.40   19.74   0
   1   2   3 3293.37   20.03   0
   1   2   3 3015.82   28.11   0
  -1  -2  -3 2872.67   27.14   0
   2   2   3    4.65    4.78   0
   2   2   3    4.39    4.75   0
   2   2   3    4.03    3.72   0
   3   2   3   60.00    4.12   0
  -3  -2  -3   68.13    4.03   0
   3   2   3   65.93    4.70   0
   4   2   3  368.75    6.10   0
   4   2   3  362.21    5.79   0
  -4  -2  -3  394.10    6.18   0
   5   2   3 1400.97    9.68   0
   5   2   3 1514.40    9.02   0
  -5  -2  -3 1631.37    9.92   0
   6   2   3  109.71    5.20   0
  -6  -2  -3  109.71    5.03   0
   6   2   3   91.00    4.77   0
   7   2   3   81.51    5.25   0
   7   2   3   82.22    5.69   0
  -6   3   3   24.30    4.73   0
   6  -3  -3   15.06    3.64   0
   6  -3  -3   18.46    4.81   0
  -5   3   3   23.27    4.23   0
  -5   3   3   19.33    4.45   0
   5  -3  -3   21.98    3.18   0
   5  -3  -3   26.70    4.17   0
  -4   3   3  343.89    5.37   0
   4  -3  -3  352.26    5.46   0
   4  -3  -3  356.96    4.92   0
  -4   3   3  342.84    5.62   0
  -3   3   3 1019.39    7.78   0
   3  -3  -3 1090.58    7.41   0
   3  -3  -3 1166.91    8.55   0
  -3   3   3 1075.94    8.21   0
   2  -3  -3  747.30    7.13   0
   2  -3  -3  742.90    7.63   0
  -2   3   3  693.30    7.45   0
  -2   3   3  690.54    7.17   0
   1  -3  -3   21.43    3.93   0
  -1   3   3   19.32    3.96   0
  -1   3   3   18.08    3.84   0
   1  -3  -3   18.96    3.98   0
   0   3   3 2730.22   16.98   0
   0   3   3 2760.26   19.31   0
   0  -3  -3 2806.89   17.47   0
   0  -3  -3 2477.39   18.59   0
   1   3   3  624.74   10.70   0
   1   3   3  617.76   10.35   0
  -1  -3  -3  651.66   10.63   0
  -1  -3  -3  583.95   10.10   0
   2   3   3 1520.19   12.92   0
   2   3   3 1612.46   12.48   0
   2   3   3 1487.13   13.23   0
   3   3   3    3.87    4.06   0
   3   3   3    2.66    4.30   0
   3   3   3    5.80    4.44   0
   4   3   3  145.83    4.52   0
   4   3   3  149.12    4.57   0
   4   3   3  145.36    4.67   0
   5   3   3  317.84    6.01   0
   5   3   3  315.55    5.61   0
   5   3   3  332.93    5.91   0
   6   3   3  212.26    5.68   0
   6   3   3  246.77    5.75   0
   6   3   3  238.12    6.56   0
   7   3   3    8.94    5.11   0
   7   3   3    6.53    5.27   0
   7   3   3    6.47    5.29   0
   6  -4  -3   43.70    4.88   0
   6  -4  -3   48.82    5.15   0
  -6   4   3   46.26    5.02   0
   5  -4  -3  125.65    5.05   0
  -5   4   3  111.37    4.85   0
  -5   4   3  116.45    4.74   0
   5  -4  -3  121.30    4.70   0
  -4   4   3  355.03    5.40   0
   4  -4  -3  379.07    5.52   0
   4  -4  -3  355.23    5.72   0
  -4   4   3  346.24    5.65   0
  -3   4   3  264.98    5.00   0
   3  -4  -3  285.13    5.40   0
  -3   4   3  261.78    5.44   0
   3  -4  -3  299.65    5.06   0
  -2   4   3 1032.21    8.71   0
  -2   4   3 1046.27    7.97   0
   2  -4  -3 1108.28    7.68   0
   2  -4  -3 1130.44    9.03   0
  -1   4   3   36.23    4.04   0
   1  -4  -3   44.39    4.91   0
   1  -4  -3   38.10    4.15   0
  -1   4   3   35.62    3.97   0
   0   4   3 7380.81   24.22   0
   1   4   3  140.55    6.02   0
   1   4   3  131.78    6.97   0
  -1  -4  -3  130.97    4.99   0
   2   4   3  170.20    5.73   0
   2   4   3  159.48    5.96   0
  -2  -4  -3  169.28    5.26   0
   2   4   3  190.35    6.10   0
   3   4   3   69.75    4.26   0
   3   4   3   78.71    4.20   0
   3   4   3   77.31    4.30   0
   4   4   3   45.24    4.05   0
   4   4   3   46.10    4.97   0
   4   4   3   46.72    3.99   0
   5   4   3   -1.04    4.07   0
   5   4   3    0.11    5.14   0
   5   4   3    4.68    5.04   0
   6   4   3    9.43    4.61   0
   6   4   3    6.66    4.59   0
   6   4   3   12.02    4.61   0
   7   4   3    3.73    5.40   0
   7   4   3    5.91    5.26   0
   7   4   3    3.40    5.21   0
  -6   5   3    7.03    4.91   0
   6  -5  -3   13.91    4.88   0
   6  -5  -3   12.74    5.25   0
   5  -5  -3   42.92    4.58   0
   5  -5  -3   35.80    3.37   0
  -5   5   3   37.32    4.24   0
  -4   5   3  891.77    7.26   0
   4  -5  -3  972.49    7.55   0
   4  -5  -3  923.23    7.89   0
  -4   5   3  823.62    7.43   0
   3  -5  -3  527.09    6.09   0
  -3   5   3  465.14    6.08   0
   3  -5  -3  530.39    6.41   0
  -3   5   3  492.18    5.94   0
  -2   5   3  226.20    4.85   0
   2  -5  -3  238.29    5.22   0
   2  -5  -3  252.22    5.04   0
  -2   5   3  208.74    5.08   0
   1  -5  -3  377.07    6.03   0
  -1   5   3  324.11    6.63   0
   1  -5  -3  377.77    7.38   0
  -1   5   3  353.85    5.82   0
   0   5   3 2299.16   12.81   0
   0  -5  -3 2191.70   12.41   0
   0  -5  -3 2066.98   20.78   0
   0   5   3 2076.53   20.55   0
  -1  -5  -3  949.48    8.87   0
   1   5   3  918.09   19.59   0
   1   5   3  982.56   20.35   0
   1   5   3 1010.10    9.44   0
  -2  -5  -3 1735.39   11.42   0
   2   5   3 1689.25   11.52   0
   2   5   3 1980.29   17.13   0
   2   5   3 1619.21   15.54   0
   3   5   3 1908.16   11.55   0
   3   5   3 1848.14   13.00   0
   3   5   3 1846.01   11.56   0
   4   5   3    7.73    3.88   0
   4   5   3    7.61    3.88   0
   4   5   3    1.60    3.88   0
   5   5   3   16.94    4.21   0
   5   5   3   20.68    5.25   0
   5   5   3   20.95    4.13   0
   6   5   3    5.69    4.65   0
   6   5   3    5.12    5.67   0
   6   5   3   -3.24    5.73   0
   5  -6  -3    6.76    4.45   0
   5  -6  -3    8.05    4.58   0
  -5   6   3    7.14    4.35   0
   4  -6  -3   13.16    4.15   0
  -4   6   3   10.82    4.17   0
   4  -6  -3    8.30    4.18   0
   3  -6  -3  169.29    4.88   0
  -3   6   3  143.06    4.73   0
  -3   6   3  150.27    4.79   0
   3  -6  -3  165.27    4.92   0
  -2   6   3  386.34    5.63   0
   2  -6  -3  420.15    5.92   0
   2  -6  -3  398.94    6.47   0
  -2   6   3  356.31    6.85   0
  -1   6   3  638.74    6.74   0
   1  -6  -3  668.20    9.17   0
   1  -6  -3  669.69    7.02   0
  -1   6   3  565.57    8.67   0
   0  -6  -3 1623.51   10.36   0
   0  -6  -3 1553.31   22.15   0
   0   6   3 1677.00   10.52   0
   1   6   3   52.35    4.40   0
  -1  -6  -3   46.62    4.10   0
   2   6   3   52.82    6.43   0
   2   6   3   46.27    6.03   0
   2   6   3   42.60    4.21   0
  -2  -6  -3   50.37    3.99   0
   3   6   3  648.08    7.17   0
   3   6   3  621.30    7.61   0
   3   6   3  655.81    8.93   0
   4   6   3  384.65    6.86   0
   4   6   3  409.84    6.08   0
   4   6   3  423.95    7.23   0
   5   6   3   19.66    4.32   0
   5   6   3   22.66    4.48   0
   5   6   3   23.13    4.62   0
   6   6   3   17.20    4.92   0
   6   6   3   17.22    4.78   0
   6   6   3   15.75    4.74   0
   5  -7  -3  302.57    6.31   0
   5  -7  -3  326.41    6.44   0
  -5   7   3  278.43    6.09   0
  -4   7   3  313.95    5.54   0
   4  -7  -3  318.73    4.74   0
   4  -7  -3  340.72    6.20   0
   3  -7  -3   22.51    4.46   0
   3  -7  -3   15.49    4.27   0
  -3   7   3   17.21    4.13   0
   2  -7  -3  562.16    8.04   0
   2  -7  -3  550.09    6.31   0
  -2   7   3  522.15    6.05   0
  -1   7   3    6.49    3.98   0
   1  -7  -3    6.61    4.69   0
   1  -7  -3   11.99    4.18   0
   0   7   3   63.42    4.30   0
   0  -7  -3   53.00    4.30   0
   1   7   3  483.12    6.43   0
  -1  -7  -3  436.38    6.10   0
   2   7   3   82.78    4.23   0
  -2  -7  -3   76.70    4.02   0
   3   7   3    0.98    4.96   0
   3   7   3    1.70    4.08   0
   4   7   3    1.96    4.26   0
   4   7   3    4.61    4.20   0
   4   7   3    0.21    4.07   0
   5   7   3   69.42    5.96   0
   5   7   3   68.72    4.86   0
   5   7   3   64.22    4.83   0
   6   7   3  147.20    6.87   0
   6   7   3  135.72    5.96   0
   6   7   3  130.37    5.74   0
  -5   8   3   21.18    5.13   0
   5  -8  -3   31.00    5.15   0
   5  -8  -3   35.77    5.38   0
   4  -8  -3    1.11    4.52   0
  -4   8   3   -0.14    4.49   0
   4  -8  -3    1.43    4.67   0
   3  -8  -3  279.31    5.51   0
  -3   8   3  259.65    5.31   0
   3  -8  -3  302.46    5.89   0
  -2   8   3 1210.48    8.10   0
   2  -8  -3 1208.01    8.22   0
   2  -8  -3 1190.37   10.96   0
   1  -8  -3   81.70    6.46   0
   1  -8  -3   71.19    4.29   0
  -1   8   3   78.07    4.44   0
   0   8   3   70.80    4.41   0
   0  -8  -3   53.59    4.42   0
   1   8   3   39.82    4.22   0
  -1  -8  -3   30.65    3.95   0
   2   8   3 1517.48    9.69   0
  -2  -8  -3 1429.48    9.44   0
   3   8   3   24.85    6.79   0
   3   8   3   28.15    4.32   0
   3   8   3   30.36    6.22   0
  -3  -8  -3   26.21    4.08   0
   4   8   3   15.25    5.49   0
   4   8   3   16.14    4.73   0
   4   8   3   11.94    4.70   0
   5   8   3    4.36    5.86   0
   5   8   3   10.95    5.71   0
   5   8   3   12.09    4.83   0
   6   8   3    3.79    5.25   0
   6   8   3    1.62    5.10   0
   6   8   3    5.28    5.40   0
  -4   9   3   28.90    4.94   0
   4  -9  -3   21.85    3.37   0
   4  -9  -3   26.17    4.80   0
   3  -9  -3   13.41    4.60   0
  -3   9   3   10.51    4.59   0
   3  -9  -3   10.65    4.45   0
   2  -9  -3    4.52    4.28   0
   2  -9  -3    1.51    4.24   0
  -2   9   3    6.67    4.20   0
   1  -9  -3  413.38    9.75   0
  -1   9   3  370.82    4.85   0
   1  -9  -3  368.75    5.82   0
   1  -9  -3  372.65    9.95   0
   0   9   3  724.39    6.92   0
   0  -9  -3  682.07    6.76   0
   1   9   3   32.16    4.25   0
  -1  -9  -3   19.21    4.10   0
   2   9   3   56.75    4.56   0
  -2  -9  -3   52.99    4.28   0
  -3  -9  -3   31.02    4.43   0
   3   9   3   28.15    4.54   0
   4   9   3    2.94    6.23   0
   4   9   3   -1.21    4.53   0
   4   9   3   -0.13    6.25   0
   4   9   3   -1.21    4.44   0
   5   9   3   -0.39    4.92   0
   5   9   3    0.38    4.89   0
   5   9   3    0.15    5.95   0
   4 -10  -3   -3.12    5.10   0
   4 -10  -3    3.88    5.03   0
  -4  10   3    4.36    4.99   0
  -3  10   3   44.07    4.85   0
   3 -10  -3   53.93    4.88   0
   3 -10  -3   45.16    6.22   0
  -2  10   3   49.09    4.72   0
   2 -10  -3   38.72    5.69   0
   2 -10  -3   47.12    5.90   0
   2 -10  -3   46.50    4.73   0
   1 -10  -3  470.55   13.62   0
  -1  10   3  451.52    5.99   0
   1 -10  -3  415.27    5.89   0
   1 -10  -3  414.47   12.52   0
   0  10   3   17.02    4.16   0
   0 -10  -3   17.77    4.22   0
   1  10   3  305.82    5.63   0
  -1 -10  -3  256.45    5.34   0
   2  10   3   38.42    4.62   0
  -2 -10  -3   37.32    4.40   0
   3  10   3  906.57    8.26   0
  -3 -10  -3  837.33    7.93   0
   4  10   3   19.26    8.69   0
   4  10   3   14.25    4.75   0
   4  10   3   10.38    4.80   0
   4  10   3   15.59    7.93   0
   5  10   3    9.91    7.58   0
   5  10   3   12.06    7.41   0
   5  10   3    8.97    5.36   0
   5  10   3   11.74    5.35   0
   3 -11  -3    8.97    6.20   0
  -3  11   3    9.79    4.93   0
   3 -11  -3   10.29    5.08   0
   3 -11  -3   13.23    4.88   0
   2 -11  -3   91.07    6.73   0
  -2  11   3   85.04    4.99   0
   2 -11  -3   85.93    7.52   0
   2 -11  -3   96.76    5.04   0
  -1  11   3   -5.56    4.55   0
   1 -11  -3    0.91    4.56   0
   0  11   3  105.92    4.86   0
   0 -11  -3   91.27    4.84   0
   1  11   3   18.11    4.57   0
  -1 -11  -3   16.52    4.45   0
   2  11   3    0.80    4.57   0
  -2 -11  -3    4.90    4.51   0
  -3 -11  -3  209.17    5.73   0
   3  11   3  222.77    5.94   0
   4  11   3   -1.73    5.26   0
   4  11   3    2.91    4.84   0
  -2  12   3    9.45    3.69   0
   2 -12  -3   18.43    5.05   0
   2 -12  -3   21.64    8.45   0
   2 -12  -3   15.44    8.19   0
   1 -12  -3   79.62    5.13   0
  -1  12   3   92.31    5.07   0
   0  12   3    0.32    4.59   0
   0 -12  -3   -1.34    4.62   0
   1  12   3   51.05    5.06   0
  -1 -12  -3   45.51    4.85   0
   2  12   3   18.52    4.99   0
  -2 -12  -3   14.05    4.86   0
   3  12   3   -2.10    4.89   0
  -3 -12  -3    0.69    4.98   0
  -1  13   3  125.15    5.72   0
   1 -13  -3  111.22    5.57   0
   0  13   3    3.93    5.01   0
   0 -13  -3    2.00    5.00   0
   1  13   3   59.32    5.39   0
  -1 -13  -3   61.70    5.34   0
   2  13   3   42.67    5.59   0
  -2 -13  -3   23.68    5.36   0
  -1 -12   4   37.41    5.33   0
   1  12  -4   42.38    5.20   0
  -1 -12   4   43.35    5.74   0
   0 -12   4   -0.87    6.30   0
   0  12  -4    2.28    4.94   0
   0 -12   4    0.02    4.84   0
  -1  12  -4   14.19    5.15   0
   1 -12   4   15.09    4.99   0
   1 -12   4    8.74    6.37   0
  -2  12  -4   39.28    5.42   0
   2 -12   4   37.95    5.67   0
   2 -12   4   36.77    5.29   0
   3  11  -4    5.51    5.35   0
  -3 -11   4    2.47    6.38   0
   3  11  -4    1.47    3.52   0
   3  11  -4   -1.17    4.93   0
   2  11  -4    2.47    6.25   0
   2  11  -4    1.37    4.78   0
  -2 -11   4    4.03    6.12   0
  -2 -11   4   -3.75    4.62   0
  -1 -11   4    7.90    4.75   0
  -1 -11   4    8.14    6.04   0
   1  11  -4   17.68    4.96   0
   1  11  -4   10.31    6.29   0
   0 -11   4   28.99    6.06   0
   0  11  -4   30.68    4.83   0
   0 -11   4   30.64    4.68   0
  -1  11  -4   77.49    5.13   0
   1 -11   4   69.01    4.99   0
   1 -11   4   65.31    5.27   0
  -2  11  -4    4.45    3.43   0
   2 -11   4    2.93    4.96   0
   2 -11   4    5.22    4.72   0
   3 -11   4    2.61    5.10   0
   3 -11   4    3.15    5.55   0
  -3  11  -4    4.43    5.18   0
   3 -11   4    7.89    5.24   0
   3  10  -4   20.11    5.28   0
   3  10  -4   25.00    4.65   0
  -3 -10   4   25.32    5.02   0
   3  10  -4   26.34    4.75   0
   2  10  -4   10.60    4.32   0
   2  10  -4    6.00    5.85   0
  -2 -10   4    8.49    4.30   0
  -2 -10   4    5.47    4.73   0
  -1 -10   4   89.15    4.80   0
  -1 -10   4   91.80    6.12   0
   1  10  -4   88.63    5.02   0
   1  10  -4  105.36    6.42   0
   0  10  -4   83.53    4.93   0
   0 -10   4   89.30    5.13   0
   0 -10   4   75.47    4.71   0
   1 -10   4  276.91    4.63   0
  -1  10  -4  318.41    5.83   0
   1 -10   4  275.42    7.02   0
  -2  10  -4    9.88    4.64   0
   2 -10   4    2.10    4.79   0
   2 -10   4    5.90    4.59   0
  -3  10  -4    5.03    4.83   0
   3 -10   4    5.46    5.87   0
   3 -10   4    2.20    4.81   0
   4 -10   4   24.44    5.27   0
  -4  10  -4   29.59    5.15   0
   4 -10   4   30.99    5.20   0
   4 -10   4   26.65    6.56   0
  -4  -9   4    1.51    4.79   0
   4   9  -4    3.11    6.21   0
   4   9  -4   -0.49    3.29   0
   4   9  -4    3.63    4.76   0
  -3  -9   4   -1.05    4.64   0
   3   9  -4    4.75    4.93   0
   3   9  -4    0.18    4.34   0
   3   9  -4    0.60    4.41   0
  -2  -9   4    2.69    4.38   0
   2   9  -4    3.28    4.22   0
  -2  -9   4    1.04    3.04   0
   2   9  -4    1.60    5.48   0
   1   9  -4    9.42    4.55   0
  -1  -9   4    9.53    4.43   0
   1   9  -4   12.15    4.17   0
  -1  -9   4   12.27    4.12   0
   0   9  -4  186.82    4.09   0
   0  -9   4  168.39    4.00   0
   0  -9   4  167.70    6.16   0
   0   9  -4  207.12    6.43   0
  -1   9  -4  123.35    4.95   0
   1  -9   4  117.04    5.85   0
   1  -9   4  116.44    4.86   0
  -2   9  -4  129.98    4.88   0
   2  -9   4  130.27    5.09   0
   2  -9   4  118.82    4.72   0
   3  -9   4   58.45    4.94   0
   3  -9   4   60.33    4.61   0
  -3   9  -4   60.41    3.53   0
  -4   9  -4   71.99    5.21   0
   4  -9   4   75.61    6.77   0
   4  -9   4   71.66    5.26   0
   4  -9   4   68.95    5.27   0
   5   8  -4   27.47    5.20   0
   5   8  -4   21.42    6.69   0
   5   8  -4   26.51    5.01   0
  -5  -8   4   19.65    5.59   0
  -4  -8   4   -0.63    4.51   0
   4   8  -4    1.18    4.88   0
   4   8  -4    3.52    4.58   0
   4   8  -4   -1.58    4.43   0
   3   8  -4    7.78    4.71   0
   3   8  -4    6.50    4.22   0
   3   8  -4   11.89    4.26   0
  -3  -8   4   12.58    4.41   0
   2   8  -4   15.63    4.39   0
  -2  -8   4   13.58    4.25   0
   2   8  -4   11.02    2.98   0
  -2  -8   4   14.13    3.99   0
   1   8  -4   24.51    4.36   0
  -1  -8   4   21.98    4.97   0
   1   8  -4   20.51    4.01   0
  -1  -8   4   23.61    4.13   0
   0   8  -4   87.33    4.56   0
   0   8  -4   76.86    3.43   0
   0  -8   4   80.61    4.54   0
   0  -8   4   71.40    4.56   0
  -1   8  -4  179.48    4.97   0
   1  -8   4  165.04    5.23   0
   1  -8   4  170.45    4.92   0
   2  -8   4   96.57    4.98   0
   2  -8   4   84.19    4.62   0
  -2   8  -4   97.06    4.68   0
  -3   8  -4   18.17    4.25   0
   3  -8   4   22.75    4.30   0
   3  -8   4   19.58    4.39   0
   4  -8   4   51.77    4.79   0
  -4   8  -4   55.07    4.66   0
   4  -8   4   51.11    5.05   0
   4  -8   4   58.78    4.92   0
   5  -8   4  101.92    5.57   0
   5  -8   4   90.48    5.48   0
   5  -8   4   87.49    5.36   0
  -5   8  -4   98.71    5.38   0
   5   7  -4   -0.72    4.84   0
  -5  -7   4    1.31    4.95   0
   5   7  -4    0.11    4.92   0
   5   7  -4    2.43    3.37   0
  -4  -7   4   17.80    4.48   0
   4   7  -4   15.11    4.33   0
   4   7  -4   20.76    5.69   0
   4   7  -4   14.94    4.44   0
   3   7  -4    3.51    3.87   0
   3   7  -4    4.84    4.44   0
   3   7  -4    1.17    3.94   0
  -3  -7   4    1.40    4.21   0
  -2  -7   4   27.75    4.14   0
   2   7  -4   24.70    4.26   0
   2   7  -4   29.38    3.97   0
  -2  -7   4   22.70    4.04   0
  -1  -7   4   38.27    4.28   0
   1   7  -4   36.80    4.52   0
  -1  -7   4   40.18    3.97   0
   1   7  -4   38.25    4.02   0
   0   7  -4   49.16    4.33   0
   0  -7   4   47.57    4.14   0
   0  -7   4   49.51    5.23   0
   0   7  -4   52.25    4.35   0
  -1   7  -4  272.25    5.43   0
   1  -7   4  239.86    5.41   0
   1  -7   4  249.16    5.24   0
   2  -7   4  345.70    5.97   0
  -2   7  -4  337.25    4.70   0
   2  -7   4  326.28    5.64   0
  -3   7  -4   30.28    4.28   0
   3  -7   4   34.72    4.39   0
   3  -7   4   27.42    4.25   0
  -4   7  -4   47.47    4.40   0
   4  -7   4   43.61    4.47   0
   4  -7   4   42.27    4.64   0
   4  -7   4   36.46    4.65   0
  -5   7  -4  118.25    5.26   0
   5  -7   4  117.10    5.49   0
   5  -7   4  109.73    5.29   0
   5  -7   4  117.05    5.26   0
   5   6  -4    7.44    4.94   0
   5   6  -4    7.86    4.57   0
   5   6  -4   11.95    4.74   0
  -5  -6   4    8.48    4.75   0
   4   6  -4   16.63    4.23   0
  -4  -6   4   21.26    4.38   0
   4   6  -4   15.41    2.98   0
   4   6  -4   22.57    4.60   0
   3   6  -4  786.53    7.06   0
  -3  -6   4  824.89    7.75   0
   3   6  -4  760.32    7.61   0
   3   6  -4  766.60    7.04   0
   2   6  -4  403.84    6.26   0
  -2  -6   4  437.83    6.16   0
   2   6  -4  416.89    5.69   0
  -1  -6   4  139.66    4.50   0
   1   6  -4  140.93    4.84   0
  -1  -6   4  140.72    4.56   0
   1   6  -4  135.68    4.71   0
   0   6  -4    1.69    4.04   0
   0   6  -4    2.25    3.87   0
   0  -6   4   -0.21    3.84   0
   0  -6   4   -3.75    3.83   0
   1  -6   4  410.67    6.12   0
   1  -6   4  421.44    6.11   0
  -1   6  -4  481.04    6.25   0
  -1   6  -4  463.53    6.32   0
   2  -6   4  207.34    5.14   0
   2  -6   4  180.54    5.02   0
  -2   6  -4  187.49    5.09   0
   3  -6   4  424.14    5.93   0
  -3   6  -4  354.18    5.61   0
   3  -6   4  342.60    5.76   0
   4  -6   4   -2.37    4.23   0
  -4   6  -4    2.15    4.09   0
   4  -6   4   -1.00    4.19   0
   4  -6   4    1.22    2.99   0
  -5   6  -4   31.23    4.55   0
   5  -6   4   28.80    4.73   0
   5  -6   4   31.56    3.28   0
   5  -6   4   26.06    4.49   0
  -6   6  -4    7.74    5.19   0
   6  -6   4    3.19    5.20   0
   6  -6   4    8.92    5.14   0
   6  -6   4    4.33    5.17   0
   5   5  -4   20.04    4.38   0
  -5  -5   4   20.51    4.75   0
   5   5  -4   12.96    4.44   0
   5   5  -4   20.70    4.81   0
  -4  -5   4   55.93    3.44   0
   4   5  -4   56.63    4.33   0
   4   5  -4   63.75    4.64   0
   4   5  -4   60.09    4.23   0
   3   5  -4  343.58    5.67   0
   3   5  -4  303.80    5.48   0
   3   5  -4  315.74    5.69   0
  -3  -5   4  326.28    5.63   0
   2   5  -4   34.12    4.10   0
   2   5  -4   32.35    4.38   0
   2   5  -4   36.87    3.95   0
  -2  -5   4   38.80    4.05   0
  -1  -5   4   31.78    4.84   0
   1   5  -4   27.30    5.21   0
   1   5  -4   30.40    2.89   0
  -1  -5   4   25.82    3.78   0
   0   5  -4  323.17    5.82   0
   0   5  -4  298.11    5.50   0
   0  -5   4  263.44    5.44   0
   0  -5   4  279.66    5.33   0
  -1   5  -4 3436.13   14.26   0
   1  -5   4 3038.99   13.78   0
   1  -5   4 2987.85   13.23   0
  -1   5  -4 3016.64   13.33   0
   2  -5   4   63.77    4.54   0
  -2   5  -4   63.58    4.32   0
   2  -5   4   57.81    4.31   0
   3  -5   4    8.61    4.12   0
   3  -5   4    0.95    4.21   0
  -3   5  -4   -3.52    3.86   0
  -4   5  -4  381.19    5.93   0
   4  -5   4  402.45    6.06   0
   4  -5   4  439.30    6.08   0
  -5   5  -4   57.70    4.68   0
   5  -5   4   56.50    4.62   0
   5  -5   4   54.46    4.88   0
   5  -5   4   64.60    4.77   0
  -6   5  -4    8.62    5.00   0
   6  -5   4    9.72    4.91   0
   6  -5   4   13.33    4.92   0
   6  -5   4   15.68    3.50   0
   6   4  -4   16.27    5.21   0
   6   4  -4   23.60    5.06   0
  -6  -4   4   19.64    5.11   0
   6   4  -4   16.15    5.06   0
   5   4  -4   35.12    4.87   0
  -5  -4   4   26.20    3.62   0
   5   4  -4   25.69    4.30   0
   5   4  -4   30.83    4.29   0
  -4  -4   4    5.74    4.16   0
   4   4  -4    9.07    3.94   0
   4   4  -4    8.57    3.93   0
   4   4  -4    6.39    4.22   0
  -3  -4   4    2.95    3.87   0
   3   4  -4    2.46    4.22   0
   3   4  -4    3.13    3.64   0
   3   4  -4    3.47    3.71   0
  -2  -4   4   64.68    4.31   0
   2   4  -4   71.80    4.12   0
   2   4  -4   61.54    3.30   0
   2   4  -4   60.54    3.12   0
  -1  -4   4   81.68    4.42   0
   1   4  -4   76.45    4.64   0
  -1  -4   4   80.90    4.23   0
   1   4  -4   83.18    4.17   0
   0   4  -4  544.55    7.21   0
   0   4  -4  509.57    6.81   0
   0  -4   4  479.34    6.65   0
   0  -4   4  511.19    6.66   0
   1  -4   4 1401.44    9.90   0
  -1   4  -4 1392.57   10.15   0
   1  -4   4 1357.09    9.97   0
  -1   4  -4 1531.26   10.22   0
   2  -4   4 2240.73   11.29   0
  -2   4  -4 2039.86   12.06   0
   2  -4   4 1993.81   11.38   0
   3  -4   4  408.20    5.86   0
  -3   4  -4  351.99    5.62   0
   3  -4   4  357.90    5.84   0
  -4   4  -4   87.50    4.38   0
   4  -4   4  101.46    4.60   0
   4  -4   4   93.27    4.37   0
  -5   4  -4   23.27    4.39   0
   5  -4   4   25.24    4.27   0
   5  -4   4   27.84    4.73   0
   5  -4   4   28.38    4.24   0
   6  -4   4   60.56    5.16   0
   6  -4   4   66.07    4.98   0
   6  -4   4   61.21    4.77   0
  -6   4  -4   53.78    5.05   0
   6   3  -4   -0.56    4.93   0
   6   3  -4    1.12    3.53   0
   6   3  -4    1.89    4.87   0
  -6  -3   4    0.95    3.49   0
  -5  -3   4   64.92    4.71   0
   5   3  -4   67.92    4.86   0
   5   3  -4   74.28    4.45   0
   5   3  -4   74.61    4.54   0
   4   3  -4   10.90    4.19   0
  -4  -3   4    9.99    2.92   0
   4   3  -4   12.55    3.88   0
   4   3  -4    8.37    3.90   0
   3   3  -4  136.19    4.32   0
   3   3  -4  130.75    3.80   0
  -3  -3   4  144.70    4.74   0
   3   3  -4  134.71    4.43   0
  -2  -3   4   84.56    4.29   0
   2   3  -4   86.71    4.23   0
   2   3  -4   90.69    4.25   0
   2   3  -4   75.06    4.33   0
  -1  -3   4 2037.10   11.53   0
   1   3  -4 1955.42   11.43   0
   1   3  -4 2033.69   11.55   0
   0   3  -4  215.75    5.63   0
   0   3  -4  206.64    5.38   0
   0  -3   4  194.07    5.39   0
   0  -3   4  216.23    5.36   0
  -1   3  -4 1293.80    9.52   0
  -1   3  -4 1125.13    9.81   0
   1  -3   4 1168.09    9.23   0
   1  -3   4 1088.53    9.59   0
   2  -3   4  118.71    4.50   0
  -2   3  -4  104.30    4.58   0
   2  -3   4  109.85    4.61   0
  -3   3  -4   11.42    4.57   0
   3  -3   4   13.58    3.96   0
   3  -3   4   20.02    3.79   0
   4  -3   4 1315.66    9.33   0
   4  -3   4 1331.64    8.32   0
  -4   3  -4 1172.56    9.36   0
  -5   3  -4  319.36    5.71   0
   5  -3   4  373.07    5.99   0
   5  -3   4  312.24    4.34   0
   6  -3   4   72.80    5.14   0
   6  -3   4   72.84    4.59   0
  -6   3  -4   66.80    4.95   0
   6   2  -4    8.16    4.68   0
   6   2  -4   13.70    3.67   0
  -6  -2   4    2.82    4.74   0
   5   2  -4   72.67    4.74   0
  -5  -2   4   57.69    4.73   0
   5   2  -4   60.96    3.32   0
   4   2  -4  113.08    4.75   0
  -4  -2   4  100.41    4.67   0
   4   2  -4  110.13    4.42   0
   3   2  -4   98.16    4.26   0
   3   2  -4  112.66    4.54   0
  -3  -2   4  101.10    3.40   0
   2   2  -4  927.05    7.66   0
  -2  -2   4  917.95    7.80   0
   2   2  -4  909.84    7.71   0
   2   2  -4  853.68    6.89   0
  -1  -2   4  412.44    5.71   0
   1   2  -4  445.30    6.57   0
   1   2  -4  395.85    5.72   0
   1   2  -4  434.53    6.59   0
   0   2  -4  867.10    8.42   0
   0  -2   4  890.32    9.21   0
   0  -2   4  832.11    8.11   0
   0   2  -4  858.26    9.13   0
   1  -2   4    6.83    4.02   0
  -1   2  -4    9.30    3.83   0
  -1   2  -4    5.51    4.03   0
   1  -2   4    5.47    3.96   0
   2  -2   4 1165.29    8.15   0
  -2   2  -4 1075.66   10.42   0
   2  -2   4 1046.51   10.39   0
   3  -2   4   42.87    4.15   0
  -3   2  -4   37.09    3.97   0
   3  -2   4   44.85    3.87   0
  -4   2  -4   14.78    4.77   0
   4  -2   4   12.19    3.76   0
   4  -2   4   10.20    2.65   0
   5  -2   4   18.80    4.17   0
   5  -2   4   17.06    3.90   0
  -5   2  -4   16.07    4.29   0
   6  -2   4   70.05    4.79   0
  -6   2  -4   71.86    4.92   0
   6  -2   4   74.81    5.04   0
  -7   2  -4   20.05    5.36   0
   7  -2   4   22.04    5.27   0
   7  -2   4   22.21    4.87   0
   6   1  -4   20.44    4.91   0
   6   1  -4   23.68    5.02   0
  -6  -1   4   18.57    4.81   0
  -6  -1   4   16.70    4.87   0
   5   1  -4    2.24    4.01   0
  -5  -1   4    3.77    4.18   0
   5   1  -4    0.12    4.27   0
  -5  -1   4    0.61    4.17   0
   4   1  -4   49.63    4.35   0
  -4  -1   4   44.34    4.07   0
  -4  -1   4   35.79    4.00   0
   4   1  -4   39.42    3.99   0
   3   1  -4 1402.24    8.97   0
  -3  -1   4 1376.99    8.90   0
   3   1  -4 1227.85    7.79   0
  -3  -1   4 1286.04    8.09   0
   2   1  -4 8039.13   20.85   0
  -2  -1   4 8436.01   21.10   0
  -2  -1   4 8593.14   21.70   0
   2   1  -4 8468.76   21.00   0
  -1  -1   4 2872.65   13.36   0
   1   1  -4 2775.28   13.48   0
   1   1  -4 2758.96   14.37   0
   1   1  -4 2744.99   14.38   0
   0   1  -4  329.59    6.26   0
   0  -1   4  318.50    6.11   0
   0   1  -4  337.66    6.93   0
   1  -1   4  489.13    9.60   0
  -1   1  -4  568.37    7.16   0
   1  -1   4  523.34    7.05   0
  -1   1  -4  518.91    9.82   0
   2  -1   4 1569.13   10.07   0
  -2   1  -4 1377.46   12.61   0
   2  -1   4 1432.59   13.30   0
  -3   1  -4  556.29    7.26   0
   3  -1   4  607.85    8.21   0
   3  -1   4  632.02    6.49   0
   4  -1   4  205.66    6.20   0
   4  -1   4  188.12    4.70   0
  -4   1  -4  216.03    5.46   0
   5  -1   4  185.29    5.92   0
   5  -1   4  170.12    4.64   0
  -5   1  -4  168.85    4.89   0
   6  -1   4   15.77    4.61   0
  -6   1  -4   18.23    4.53   0
   6  -1   4   15.73    4.58   0
  -7   1  -4   -0.55    5.17   0
   7  -1   4   -0.79    6.31   0
   7  -1   4    1.54    3.38   0
  -6   0   4   64.16    4.94   0
  -6   0   4   68.52    5.09   0
   6   0  -4   72.11    5.29   0
   6   0  -4   65.99    5.09   0
   5   0  -4   16.30    4.14   0
  -5   0   4   25.36    4.28   0
  -5   0   4   22.84    4.29   0
   5   0  -4   26.68    4.32   0
   4   0  -4   13.80    3.97   0
   4   0  -4   21.30    3.85   0
  -4   0   4   14.08    3.84   0
  -4   0   4   14.32    4.07   0
  -3   0   4    6.42    3.75   0
  -3   0   4    5.11    3.79   0
   3   0  -4    7.09    3.67   0
   3   0  -4    4.64    3.90   0
   2   0  -4  792.72    7.67   0
   2   0  -4  843.68    7.45   0
  -2   0   4  862.99    7.50   0
  -2   0   4  826.13    7.71   0
  -1   0   4   36.28    3.97   0
  -1   0   4   13.15    3.97   0
   1   0  -4   16.20    4.00   0
   1   0  -4   13.41    3.78   0
   0   0  -4 5718.33   27.32   0
   0   0  -4 5514.63   20.13   0
   0   0   4 5729.29   20.33   0
  -1   0  -4  872.63    8.20   0
   1   0   4  835.02    8.67   0
  -1   0  -4  818.56   16.56   0
   1   0   4  764.15   15.78   0
   2   0   4    9.36    3.93   0
   2   0   4    0.48    4.77   0
  -2   0  -4    1.62    5.21   0
   3   0   4    2.25    3.49   0
   3   0   4    9.38    3.64   0
  -3   0  -4    2.13    4.21   0
   4   0   4 3001.16   14.95   0
   4   0   4 2729.43   11.03   0
  -4   0  -4 2764.43   14.46   0
   5   0   4  469.50    6.55   0
   5   0   4  406.37    5.79   0
  -5   0  -4  453.62    6.31   0
   6   0   4  108.06    5.23   0
  -6   0  -4  116.38    5.04   0
   6   0   4  112.79    4.97   0
   7   0   4   14.82    6.36   0
   7   0   4   14.22    5.01   0
  -7   0  -4   14.43    5.14   0
  -6   1   4    4.29    4.50   0
  -6   1   4    2.89    3.48   0
   6  -1  -4    0.22    4.54   0
   6  -1  -4    4.23    3.18   0
   5  -1  -4   10.18    4.24   0
  -5   1   4    7.78    4.11   0
   5  -1  -4    4.36    4.18   0
  -5   1   4    8.66    4.24   0
   4  -1  -4  220.03    5.05   0
  -4   1   4  193.76    5.00   0
  -4   1   4  189.83    4.84   0
   4  -1  -4  196.33    5.14   0
   3  -1  -4    9.27    3.86   0
  -3   1   4    7.03    3.69   0
   3  -1  -4    7.45    2.68   0
  -3   1   4   13.12    3.82   0
   2  -1  -4    3.39    3.84   0
   2  -1  -4    1.59    3.54   0
  -2   1   4   -0.66    2.48   0
  -2   1   4   -1.59    3.84   0
  -1   1   4   92.95    5.43   0
   1  -1  -4   88.06    4.63   0
   1  -1  -4   91.37    3.76   0
  -1   1   4   94.90    4.64   0
   0   1   4  133.76    6.67   0
   0  -1  -4  140.53    5.17   0
   0  -1  -4  136.97    6.60   0
   0   1   4  135.59    5.12   0
  -1  -1  -4    4.66    3.95   0
   1   1   4    2.69    4.17   0
   2   1   4  554.07   11.72   0
  -2  -1  -4  544.11   11.60   0
   2   1   4  631.95    7.62   0
   3   1   4  127.79    4.98   0
  -3  -1  -4  128.40    5.57   0
   3   1   4  144.37    4.59   0
  -4  -1  -4 1336.91   10.35   0
   4   1   4 1290.62    8.73   0
   4   1   4 1321.60   10.29   0
   5   1   4  649.30    7.45   0
   5   1   4  612.91    6.57   0
  -5  -1  -4  652.41    7.83   0
   6   1   4    6.49    4.39   0
   6   1   4    3.69    4.40   0
  -6  -1  -4    3.47    4.40   0
   7   1   4   23.09    6.35   0
   7   1   4   22.88    3.68   0
  -7  -1  -4   30.14    5.19   0
  -6   2   4    1.27    3.35   0
   6  -2  -4    6.89    4.70   0
   6  -2  -4    2.30    3.41   0
  -6   2   4    7.02    3.39   0
   5  -2  -4  231.35    5.30   0
   5  -2  -4  232.17    5.35   0
  -5   2   4  228.47    5.21   0
  -5   2   4  196.65    4.20   0
  -4   2   4  158.11    4.83   0
   4  -2  -4  179.17    4.80   0
  -4   2   4  177.54    4.81   0
   4  -2  -4  178.78    5.13   0
   3  -2  -4  967.26    7.54   0
   3  -2  -4  981.01    7.76   0
  -3   2   4  897.57    7.44   0
  -3   2   4  853.27    7.36   0
   2  -2  -4    3.71    3.82   0
  -2   2   4    4.23    3.74   0
  -2   2   4    2.93    3.77   0
   2  -2  -4    6.05    3.68   0
  -1   2   4 1210.03   10.65   0
   1  -2  -4 1305.37   10.09   0
  -1   2   4 1377.85   10.24   0
   1  -2  -4 1305.76   10.44   0
   0  -2  -4  342.52    6.64   0
   0  -2  -4  377.81    8.55   0
   0   2   4  334.90    7.73   0
   0   2   4  357.80    6.68   0
   1   2   4  452.42   15.32   0
   1   2   4  466.34    7.59   0
  -1  -2  -4  529.34    7.75   0
  -1  -2  -4  433.12   14.86   0
   2   2   4   35.94    4.18   0
   2   2   4   31.30    5.90   0
   2   2   4   30.94    5.86   0
   3   2   4  334.10    7.05   0
   3   2   4  389.45    6.04   0
   4   2   4  538.50    6.54   0
   4   2   4  556.52    7.80   0
  -4  -2  -4  595.97    8.14   0
   5   2   4  189.04    6.03   0
   5   2   4  201.73    5.11   0
  -5  -2  -4  220.77    5.31   0
   6   2   4  108.06    5.01   0
   6   2   4  110.31    4.84   0
  -6  -2  -4  116.76    5.08   0
   7   2   4   55.55    3.95   0
   7   2   4   50.40    5.56   0
  -6   3   4   28.19    5.08   0
   6  -3  -4   27.54    4.98   0
   6  -3  -4   27.08    5.10   0
  -6   3   4   29.52    4.94   0
  -5   3   4  350.07    5.93   0
   5  -3  -4  364.77    5.78   0
  -5   3   4  315.62    5.58   0
   5  -3  -4  361.66    6.18   0
   4  -3  -4  257.98    5.08   0
  -4   3   4  247.32    5.25   0
   4  -3  -4  277.36    5.43   0
  -4   3   4  240.20    5.23   0
   3  -3  -4   43.61    4.42   0
  -3   3   4   44.64    4.02   0
   3  -3  -4   49.37    4.20   0
  -3   3   4   49.42    4.19   0
  -2   3   4 1073.66    8.39   0
   2  -3  -4 1170.77    8.62   0
  -2   3   4 1127.95    8.70   0
   2  -3  -4 1211.79    9.16   0
  -1   3   4  760.51    8.06   0
   1  -3  -4  802.29    8.36   0
  -1   3   4  825.47    8.50   0
   1  -3  -4  839.35    8.39   0
   0   3   4 2970.93   17.11   0
   0   3   4 2801.70   17.64   0
   0  -3  -4 2781.85   16.32   0
   0  -3  -4 3108.34   18.30   0
  -1  -3  -4 1073.56   11.36   0
   1   3   4  980.50   13.48   0
   1   3   4  922.13   10.78   0
  -1  -3  -4  881.69   12.66   0
   3   3   4    2.38    3.87   0
   3   3   4    2.54    3.56   0
   3   3   4    2.43    4.72   0
   3   3   4    3.36    3.65   0
   4   3   4   58.08    5.13   0
   4   3   4   54.87    3.93   0
   4   3   4   60.20    4.34   0
   5   3   4   28.20    4.30   0
   5   3   4   23.83    4.31   0
   5   3   4   30.25    4.06   0
   6   3   4  103.88    5.03   0
   6   3   4  107.89    5.13   0
   6   3   4  109.09    5.11   0
   7   3   4   64.88    5.41   0
   7   3   4   60.41    6.72   0
   7   3   4   56.81    5.62   0
   6  -4  -4   13.17    5.05   0
   6  -4  -4    4.67    5.05   0
  -6   4   4    8.42    4.96   0
  -6   4   4    7.88    4.93   0
  -5   4   4    6.48    4.35   0
   5  -4  -4   -1.61    4.15   0
   5  -4  -4    0.48    4.48   0
  -5   4   4    1.12    4.46   0
   4  -4  -4  362.98    5.59   0
   4  -4  -4  398.82    6.08   0
  -4   4   4  340.45    5.37   0
  -4   4   4  336.23    5.68   0
  -3   4   4   12.37    3.95   0
   3  -4  -4   12.75    2.77   0
   3  -4  -4   11.96    3.95   0
  -3   4   4   11.60    3.89   0
  -2   4   4  505.43    6.29   0
   2  -4  -4  561.44    6.78   0
  -2   4   4  525.56    6.61   0
   2  -4  -4  569.61    6.53   0
  -1   4   4 3499.87   15.26   0
   1  -4  -4 3874.08   15.94   0
   1  -4  -4 3843.76   17.10   0
  -1   4   4 3691.71   16.85   0
   0   4   4 1211.14   10.54   0
   0   4   4 1261.53   12.21   0
   0  -4  -4 1275.59   11.11   0
   0  -4  -4 1144.22   11.90   0
  -1  -4  -4   69.17    4.64   0
   1   4   4   67.84    4.67   0
   1   4   4   58.37    5.52   0
  -1  -4  -4   69.93    4.53   0
   2   4   4  956.55   10.57   0
   2   4   4  812.78   10.32   0
  -2  -4  -4  820.63    9.63   0
   3   4   4  373.84    6.74   0
   3   4   4  458.84    6.64   0
   3   4   4  375.23    6.69   0
   3   4   4  375.70    7.13   0
   4   4   4  140.32    4.71   0
   4   4   4  149.26    4.94   0
   4   4   4  139.42    5.58   0
   5   4   4   56.45    4.55   0
   5   4   4   58.01    5.24   0
   5   4   4   56.58    4.48   0
   6   4   4  171.33    6.52   0
   6   4   4  180.34    5.57   0
   6   4   4  195.21    5.68   0
   7   4   4    3.15    5.10   0
   7   4   4    2.30    5.01   0
   7   4   4    0.90    6.26   0
  -5   5   4  384.58    6.25   0
   5  -5  -4  424.53    6.73   0
   5  -5  -4  420.90    5.29   0
  -5   5   4  369.96    5.39   0
   4  -5  -4   18.17    4.32   0
  -4   5   4   14.88    4.29   0
  -4   5   4   13.57    4.28   0
   4  -5  -4   19.85    4.28   0
   3  -5  -4  564.83    6.86   0
  -3   5   4  490.98    6.42   0
  -3   5   4  466.65    5.20   0
   3  -5  -4  555.61    5.61   0
  -2   5   4  115.34    4.47   0
   2  -5  -4  122.14    4.72   0
   2  -5  -4  122.23    4.54   0
  -2   5   4  105.47    4.48   0
   1  -5  -4   84.48    5.29   0
  -1   5   4   80.39    4.34   0
   1  -5  -4   90.36    4.39   0
  -1   5   4   83.86    5.08   0
   0   5   4  753.77    8.46   0
   0  -5  -4  765.99    8.01   0
   0  -5  -4  697.21   11.14   0
   0   5   4  748.73   10.77   0
   1   5   4  524.72    7.35   0
  -1  -5  -4  477.98    6.98   0
   1   5   4  484.96   10.64   0
   2   5   4   33.08    5.31   0
   2   5   4   28.85    4.14   0
  -2  -5  -4   29.31    4.84   0
   3   5   4   95.03    4.55   0
   3   5   4   88.45    4.56   0
   3   5   4   87.58    4.65   0
   3   5   4  115.40    5.62   0
   4   5   4   92.28    4.53   0
   4   5   4   92.49    4.51   0
   4   5   4   84.25    5.18   0
   5   5   4  528.47    7.89   0
   5   5   4  592.04    6.99   0
   5   5   4  559.01    7.24   0
   6   5   4   89.61    5.21   0
   6   5   4   99.85    5.16   0
   6   5   4   93.23    5.43   0
   5  -6  -4    3.62    4.76   0
   5  -6  -4    7.60    4.55   0
  -5   6   4   17.92    4.60   0
  -4   6   4    3.81    4.24   0
   4  -6  -4    2.73    3.07   0
   4  -6  -4    4.29    4.06   0
  -4   6   4    8.34    4.29   0
  -3   6   4  836.50    7.23   0
   3  -6  -4  965.92    7.64   0
  -3   6   4  826.00    7.74   0
   3  -6  -4  941.25    8.16   0
  -2   6   4  266.43    5.27   0
   2  -6  -4  294.72    5.44   0
   2  -6  -4  292.62    5.72   0
  -2   6   4  256.09    5.51   0
  -1   6   4   18.83    4.82   0
   1  -6  -4   22.94    4.08   0
   1  -6  -4   18.42    4.12   0
  -1   6   4   14.72    3.86   0
   0   6   4   48.46    4.09   0
   0  -6  -4   40.71    4.16   0
   0  -6  -4   40.12    6.46   0
   0   6   4   43.78    6.00   0
   1   6   4 1030.99    9.13   0
   1   6   4 1080.97   19.47   0
  -1  -6  -4  931.70    8.68   0
   2   6   4   98.64    6.56   0
   2   6   4  113.64    7.10   0
   2   6   4  108.23    5.62   0
  -2  -6  -4  104.93    4.61   0
   3   6   4   90.76    5.64   0
   3   6   4   78.03    4.45   0
   3   6   4   75.37    4.65   0
   3   6   4   85.73    5.18   0
   4   6   4    0.03    3.75   0
   4   6   4    1.38    3.81   0
   4   6   4    1.58    3.77   0
   5   6   4    1.23    4.50   0
   5   6   4    2.24    5.27   0
   5   6   4   -0.33    4.42   0
   6   6   4   21.47    4.84   0
   6   6   4   15.69    4.88   0
   6   6   4   15.81    5.90   0
   5  -7  -4   18.41    4.93   0
   5  -7  -4   18.49    5.08   0
  -5   7   4   19.54    4.89   0
  -4   7   4  150.06    5.24   0
   4  -7  -4  148.09    5.32   0
   4  -7  -4  163.57    5.39   0
   3  -7  -4  156.27    4.97   0
  -3   7   4  144.26    4.77   0
  -3   7   4  133.88    4.94   0
   3  -7  -4  153.28    5.05   0
  -2   7   4  234.03    5.08   0
   2  -7  -4  233.20    6.24   0
   2  -7  -4  255.23    5.36   0
  -2   7   4  212.39    5.97   0
  -1   7   4  816.72    7.20   0
  -1   7   4  772.82    9.68   0
   1  -7  -4  812.84    7.47   0
   1  -7  -4  787.73    9.93   0
   0   7   4  100.39    4.61   0
   0  -7  -4   90.60    8.33   0
   0  -7  -4   87.23    4.25   0
   1   7   4   20.72    4.00   0
  -1  -7  -4   21.57    4.02   0
   2   7   4  100.96    4.75   0
   2   7   4  104.18   10.48   0
   2   7   4   95.47   10.78   0
  -2  -7  -4   90.42    5.13   0
   3   7   4    2.71    5.86   0
   3   7   4    0.82    4.05   0
   3   7   4    2.42    5.80   0
   4   7   4   22.78    4.23   0
   4   7   4   34.04    4.22   0
   4   7   4   30.49    5.57   0
   4   7   4   34.16    4.56   0
   5   7   4    1.43    5.46   0
   5   7   4    1.69    4.52   0
   5   7   4    4.86    4.32   0
   6   7   4    5.99    4.92   0
   6   7   4    4.03    6.02   0
   6   7   4    0.75    4.94   0
  -5   8   4    6.27    3.65   0
   5  -8  -4    7.62    3.73   0
   5  -8  -4    7.53    5.18   0
  -4   8   4   83.78    5.05   0
   4  -8  -4   87.74    5.15   0
   4  -8  -4   89.49    5.13   0
  -3   8   4   17.81    3.16   0
   3  -8  -4   20.36    4.32   0
   3  -8  -4   15.89    4.60   0
   2  -8  -4  355.57    7.35   0
   2  -8  -4  378.42    6.02   0
  -2   8   4  352.94    5.66   0
   1  -8  -4  140.56    7.01   0
  -1   8   4  151.41    4.81   0
   1  -8  -4  146.28    4.85   0
   0   8   4  638.19    6.75   0
   0  -8  -4  589.47    6.71   0
   1   8   4   33.71    4.28   0
  -1  -8  -4   35.67    4.07   0
   2   8   4 1617.44   10.23   0
  -2  -8  -4 1473.81    9.84   0
   3   8   4  627.28   12.59   0
   3   8   4  617.01   12.36   0
   3   8   4  560.62    6.91   0
  -3  -8  -4  543.77    6.73   0
   4   8   4  177.80    6.98   0
   4   8   4  156.19    6.67   0
   4   8   4  154.27    5.23   0
   4   8   4  168.12    5.22   0
   5   8   4    4.36    5.75   0
   5   8   4    7.17    4.67   0
   5   8   4    6.34    5.80   0
   5   8   4    5.45    4.58   0
   6   8   4    5.71    5.12   0
   6   8   4    7.87    5.15   0
   6   8   4    5.89    5.11   0
  -4   9   4    3.59    4.85   0
   4  -9  -4    0.24    4.89   0
   4  -9  -4    2.00    4.82   0
  -3   9   4   22.88    4.68   0
   3  -9  -4   25.15    4.66   0
   3  -9  -4   28.27    4.79   0
  -2   9   4  109.29    4.50   0
   2  -9  -4  110.00    6.12   0
   2  -9  -4  105.29    4.76   0
   1  -9  -4   46.61    4.50   0
  -1   9   4   59.33    4.38   0
   1  -9  -4   52.50    7.35   0
   0   9   4   19.60    4.03   0
   0  -9  -4   14.83    4.17   0
   1   9   4    2.60    4.25   0
  -1  -9  -4    3.44    4.06   0
   2   9   4 1011.55    8.36   0
  -2  -9  -4  915.36    7.92   0
   3   9   4   30.19    4.55   0
  -3  -9  -4   28.56    4.61   0
   4   9   4   38.53    6.98   0
   4   9   4   33.11    6.57   0
   4   9   4   29.43    4.79   0
   4   9   4   29.97    4.56   0
   5   9   4   33.35    5.09   0
   5   9   4   36.41    6.35   0
   5   9   4   35.20    5.10   0
   5   9   4   36.73    6.52   0
  -4  10   4   40.11    5.28   0
   4 -10  -4   45.52    5.60   0
   4 -10  -4   41.50    5.42   0
  -3  10   4  105.53    5.26   0
   3 -10  -4   88.20    6.48   0
   3 -10  -4   86.45    3.98   0
   2 -10  -4  102.97    6.42   0
  -2  10   4  106.83    5.06   0
   2 -10  -4  107.94    5.04   0
   1 -10  -4   53.10    4.63   0
  -1  10   4   50.69    4.51   0
   1 -10  -4   49.19    9.17   0
   1 -10  -4   61.13    9.12   0
   0  10   4    4.19    4.33   0
   0 -10  -4    1.62    4.18   0
   1  10   4    1.41    4.40   0
  -1 -10  -4    6.30    4.09   0
   2  10   4   13.68    4.46   0
  -2 -10  -4    8.61    4.31   0
   3  10   4   43.63    4.72   0
  -3 -10  -4   35.81    5.51   0
   4  10   4    9.85   11.14   0
   4  10   4    5.86    4.86   0
   4  10   4    7.98   10.54   0
   4  10   4    6.08    4.56   0
   5  10   4   11.19    7.49   0
   5  10   4   12.89    7.45   0
   5  10   4   15.18    5.21   0
   5  10   4   11.66    5.17   0
   3 -11  -4   14.00    6.38   0
  -3  11   4   14.12    5.11   0
   3 -11  -4    8.64    5.14   0
  -2  11   4  174.96    5.57   0
   2 -11  -4  156.26    5.39   0
   2 -11  -4  152.41    8.22   0
   2 -11  -4  163.20    8.21   0
  -1  11   4    6.77    4.31   0
   1 -11  -4    7.45    4.29   0
   0  11   4  341.72    6.04   0
   0 -11  -4  288.85    5.79   0
   1  11   4   31.95    4.86   0
  -1 -11  -4   30.86    4.80   0
   2  11   4    9.61    4.66   0
  -2 -11  -4    9.61    4.55   0
   3  11   4   45.00    4.89   0
  -3 -11  -4   43.20    4.99   0
   4  11   4   59.29    5.39   0
   4  11   4   59.21    5.31   0
   2 -12  -4   60.19    9.50   0
   2 -12  -4   55.49    5.50   0
  -2  12   4   65.82    5.03   0
   2 -12  -4   68.23    9.72   0
  -1  12   4   52.79    5.06   0
   1 -12  -4   43.24    5.08   0
   0  12   4  115.67    5.19   0
   0 -12  -4  104.02    5.24   0
   1  12   4  100.25    5.34   0
  -1 -12  -4   87.87    5.16   0
   2  12   4    2.71    4.90   0
  -2 -12  -4    3.17    4.68   0
   3  12   4    0.10    5.22   0
  -3 -12  -4    4.55    5.12   0
   0  13   4   31.45    5.15   0
   0 -13  -4   37.56    5.45   0
   1  13   4   50.76    5.34   0
  -1 -13  -4   34.17    5.22   0
  -2 -13  -4    9.41    5.39   0
   2  13   4   14.76    5.42   0
   0  12  -5   39.90    5.47   0
   0 -12   5   35.11    5.88   0
   0 -12   5   25.97    5.41   0
   2  11  -5    8.97    6.45   0
  -2 -11   5    5.88    4.94   0
   2  11  -5   17.82    5.00   0
  -2 -11   5   13.91    6.41   0
  -1 -11   5    8.57    6.32   0
   1  11  -5   11.09    3.36   0
  -1 -11   5    8.93    4.85   0
   1  11  -5   11.53    6.32   0
   0  11  -5   44.00    5.19   0
   0 -11   5   36.74    6.38   0
   0 -11   5   34.70    5.16   0
  -1  11  -5   40.46    5.21   0
   1 -11   5   46.00    5.24   0
   1 -11   5   44.98    5.07   0
  -2  11  -5   10.35    5.07   0
   2 -11   5    4.19    5.07   0
   2 -11   5    7.19    5.02   0
  -3 -10   5    3.13    5.03   0
   3  10  -5    5.19    5.24   0
   3  10  -5    2.22    5.14   0
   3  10  -5    2.67    5.12   0
   2  10  -5   21.26    5.14   0
   2  10  -5   20.79    4.93   0
  -2 -10   5   19.96    4.95   0
  -2 -10   5   16.44    4.58   0
   1  10  -5    2.96    5.77   0
  -1 -10   5    4.80    4.88   0
   1  10  -5    3.75    4.85   0
  -1 -10   5    1.63    4.51   0
   0  10  -5  107.66    3.93   0
   0 -10   5  110.19    5.14   0
   0 -10   5  102.56    6.24   0
   0  10  -5  119.88    6.40   0
  -1  10  -5   23.32    4.59   0
   1 -10   5   15.56    4.97   0
   1 -10   5   18.05    4.55   0
  -2  10  -5    3.46    4.63   0
   2 -10   5    4.22    4.84   0
   2 -10   5    2.58    4.59   0
  -3  10  -5   33.02    4.84   0
   3 -10   5   40.41    5.40   0
   3 -10   5   31.21    4.99   0
  -4  -9   5   -1.50    5.11   0
   4   9  -5   -0.69    5.29   0
   4   9  -5    2.35    5.05   0
   4   9  -5    0.46    4.83   0
   3   9  -5    5.51    4.96   0
  -3  -9   5    1.89    4.90   0
   3   9  -5    8.50    4.53   0
   3   9  -5    3.49    3.23   0
   2   9  -5    4.82    4.66   0
  -2  -9   5    0.97    4.57   0
   2   9  -5    7.90    4.37   0
  -2  -9   5    2.93    4.38   0
  -1  -9   5   47.51    4.70   0
   1   9  -5   46.80    4.68   0
  -1  -9   5   46.11    4.56   0
   1   9  -5   50.39    5.82   0
   0   9  -5  373.31    6.49   0
   0   9  -5  343.97    5.92   0
   0  -9   5  318.39    5.81   0
   0  -9   5  320.78    6.80   0
  -1   9  -5  403.19    5.86   0
   1  -9   5  339.92    6.28   0
   1  -9   5  354.90    5.77   0
  -2   9  -5   27.59    4.55   0
   2  -9   5   25.53    4.69   0
   2  -9   5   19.35    3.21   0
   3  -9   5    2.41    4.70   0
   3  -9   5    1.20    4.63   0
  -3   9  -5    2.47    4.51   0
   4  -9   5   39.80    5.17   0
   4  -9   5   50.81    5.17   0
   4  -9   5   35.69    5.12   0
  -4   9  -5   33.76    5.00   0
  -4  -8   5   87.32    5.43   0
   4   8  -5   90.78    5.56   0
   4   8  -5   79.55    5.21   0
   4   8  -5   76.20    4.99   0
   3   8  -5   69.58    6.09   0
   3   8  -5   64.30    4.75   0
  -3  -8   5   75.75    4.98   0
   3   8  -5   73.92    4.70   0
  -2  -8   5   22.52    4.50   0
   2   8  -5   12.31    4.36   0
   2   8  -5   14.64    5.70   0
  -1  -8   5    8.85    4.20   0
   1   8  -5    8.63    4.29   0
   1   8  -5   11.09    2.99   0
  -1  -8   5    8.02    4.21   0
   0   8  -5  131.34    3.89   0
   0   8  -5  145.16    4.87   0
   0  -8   5  131.23    4.92   0
   0  -8   5  123.42    5.00   0
  -1   8  -5  202.50    5.25   0
   1  -8   5  173.42    5.35   0
   1  -8   5  186.58    5.01   0
  -2   8  -5   48.08    4.53   0
   2  -8   5   45.24    4.68   0
   2  -8   5   42.22    4.41   0
  -3   8  -5    6.20    4.41   0
   3  -8   5    7.05    4.56   0
   3  -8   5    5.62    4.18   0
  -4   8  -5   62.47    5.05   0
   4  -8   5   67.97    5.09   0
   4  -8   5   60.65    5.13   0
  -5   8  -5   15.86    5.31   0
   5  -8   5   20.98    5.27   0
   5  -8   5   19.55    5.32   0
   5  -8   5   15.19    5.33   0
  -5  -7   5   11.60    5.47   0
   5   7  -5   13.34    5.45   0
   5   7  -5   11.51    5.09   0
   5   7  -5   12.00    5.02   0
  -4  -7   5   26.06    4.84   0
   4   7  -5   30.30    4.88   0
   4   7  -5   25.81    4.66   0
   4   7  -5   30.15    4.51   0
   3   7  -5    8.46    4.55   0
   3   7  -5   14.73    4.27   0
  -3  -7   5    9.40    4.41   0
   3   7  -5    5.74    4.26   0
  -2  -7   5    9.27    5.19   0
   2   7  -5   10.45    4.32   0
   2   7  -5    5.05    4.43   0
  -1  -7   5   20.01    4.07   0
   1   7  -5   20.52    4.22   0
   1   7  -5   17.03    4.13   0
  -1  -7   5   16.14    4.12   0
   0   7  -5  833.28    7.81   0
   0   7  -5  736.39    7.05   0
   0  -7   5  692.69    7.28   0
   0  -7   5  706.96    6.95   0
  -1   7  -5    8.57    4.23   0
   1  -7   5    3.84    4.25   0
   1  -7   5    5.92    4.08   0
  -1   7  -5    2.58    4.08   0
  -2   7  -5   26.10    4.15   0
   2  -7   5   21.76    4.22   0
   2  -7   5   20.68    4.21   0
   3  -7   5  145.29    4.92   0
   3  -7   5  118.01    4.89   0
  -3   7  -5  127.72    4.88   0
   4  -7   5    1.09    4.45   0
  -4   7  -5    3.34    4.48   0
   4  -7   5    3.11    4.60   0
  -5   7  -5   10.12    4.99   0
   5  -7   5    7.88    4.97   0
   5  -7   5    2.20    4.76   0
   5  -7   5   11.02    4.71   0
  -5  -6   5    2.44    4.89   0
   5   6  -5   -1.90    4.69   0
   5   6  -5    5.37    5.24   0
   5   6  -5   -2.64    3.32   0
   4   6  -5    7.06    4.37   0
   4   6  -5    9.35    4.64   0
   4   6  -5   13.61    4.53   0
  -4  -6   5    6.00    4.51   0
   3   6  -5   51.94    4.68   0
   3   6  -5   59.30    4.58   0
  -3  -6   5   56.36    4.57   0
   3   6  -5   56.05    4.32   0
  -2  -6   5   13.63    4.03   0
   2   6  -5    9.91    4.45   0
   2   6  -5   12.12    4.04   0
   2   6  -5   18.56    4.08   0
  -1  -6   5   -0.88    3.89   0
   1   6  -5    1.75    4.13   0
   1   6  -5    2.45    3.95   0
  -1  -6   5    1.83    3.87   0
   0   6  -5  209.62    5.13   0
   0  -6   5  179.47    5.73   0
   0  -6   5  189.83    4.96   0
   0   6  -5  192.00    5.14   0
  -1   6  -5  551.43    6.42   0
  -1   6  -5  526.10    6.42   0
   1  -6   5  486.31    6.30   0
   1  -6   5  501.87    6.13   0
  -2   6  -5  201.28    5.13   0
   2  -6   5  212.40    5.47   0
   2  -6   5  208.46    5.17   0
   3  -6   5  143.55    4.92   0
  -3   6  -5  135.27    4.90   0
   3  -6   5  129.13    4.93   0
   4  -6   5    6.32    3.22   0
  -4   6  -5    4.86    4.44   0
   4  -6   5    7.66    4.50   0
   5  -6   5   51.16    4.98   0
  -5   6  -5   43.03    4.95   0
   5  -6   5   42.54    4.70   0
   5  -6   5   48.54    3.48   0
  -6   6  -5    7.35    6.43   0
   6  -6   5    6.50    3.84   0
   6  -6   5    5.15    5.30   0
   6  -6   5    9.06    5.29   0
  -5  -5   5    1.80    3.30   0
   5   5  -5    7.48    4.64   0
   5   5  -5    4.86    4.70   0
   5   5  -5   -0.09    3.14   0
  -4  -5   5   29.21    4.46   0
   4   5  -5   22.51    4.45   0
   4   5  -5   23.57    4.69   0
   4   5  -5   25.43    4.44   0
   3   5  -5  266.91    5.62   0
  -3  -5   5  288.22    5.56   0
   3   5  -5  266.32    4.52   0
   3   5  -5  261.80    5.44   0
   2   5  -5  150.82    4.63   0
  -2  -5   5  165.80    4.89   0
   2   5  -5  149.40    4.93   0
   2   5  -5  146.25    4.66   0
  -1  -5   5   51.43    3.24   0
   1   5  -5   45.91    4.38   0
   1   5  -5   50.63    4.13   0
  -1  -5   5   47.33    4.06   0
   0   5  -5   64.19    4.44   0
   0   5  -5   59.44    4.29   0
   0  -5   5   55.71    4.41   0
   0  -5   5   58.32    4.28   0
  -1   5  -5    8.95    4.13   0
  -1   5  -5    8.33    4.80   0
   1  -5   5    1.38    4.24   0
   1  -5   5    3.62    3.80   0
  -2   5  -5    7.26    4.12   0
   2  -5   5    4.36    3.89   0
   2  -5   5    4.29    4.11   0
   3  -5   5 1168.62    8.31   0
  -3   5  -5 1017.05    8.29   0
   3  -5   5 1012.10    8.33   0
  -4   5  -5  425.57    6.28   0
   4  -5   5  458.61    6.52   0
   4  -5   5  493.54    6.36   0
   5  -5   5   58.32    4.77   0
   5  -5   5   67.15    5.01   0
  -5   5  -5   59.47    4.69   0
   5  -5   5   71.67    4.81   0
   6  -5   5   98.41    5.38   0
   6  -5   5   86.83    5.66   0
   6  -5   5   84.38    5.31   0
  -6   5  -5   86.48    5.51   0
  -5  -4   5   18.21    4.63   0
   5   4  -5   14.34    4.47   0
   5   4  -5   20.35    4.73   0
   5   4  -5   17.81    4.50   0
  -4  -4   5   22.22    4.33   0
   4   4  -5   22.20    4.18   0
   4   4  -5   21.13    4.12   0
   4   4  -5   19.53    4.26   0
   3   4  -5  121.05    4.60   0
  -3  -4   5  124.03    4.71   0
   3   4  -5  118.55    4.78   0
   3   4  -5  117.67    3.74   0
  -2  -4   5  367.80    4.97   0
   2   4  -5  336.34    5.89   0
   2   4  -5  354.37    5.68   0
   2   4  -5  350.87    4.96   0
   1   4  -5   44.98    4.46   0
   1   4  -5   47.50    4.12   0
  -1  -4   5   42.82    3.03   0
  -1  -4   5   48.04    4.04   0
   0   4  -5  156.72    4.97   0
   0   4  -5  141.35    4.77   0
   0  -4   5  142.59    4.71   0
   0  -4   5  148.43    4.76   0
  -1   4  -5 1359.35    9.87   0
   1  -4   5 1368.50    9.32   0
   1  -4   5 1319.11    9.81   0
  -1   4  -5 1548.10    9.69   0
   2  -4   5   16.06    4.23   0
  -2   4  -5   11.69    4.11   0
   2  -4   5   13.71    3.97   0
   3  -4   5    6.71    4.13   0
  -3   4  -5    4.07    3.88   0
   3  -4   5    9.94    3.93   0
  -4   4  -5  137.30    4.71   0
   4  -4   5  153.08    4.98   0
   4  -4   5  167.84    4.83   0
   5  -4   5   76.27    4.57   0
  -5   4  -5   64.79    4.82   0
   5  -4   5   70.12    4.86   0
   5  -4   5   64.02    4.56   0
   6  -4   5  144.92    5.68   0
  -6   4  -5  128.72    5.42   0
   6  -4   5  162.57    5.49   0
   6  -4   5  149.45    5.46   0
   6   3  -5    2.84    5.11   0
  -6  -3   5    1.31    5.31   0
   6   3  -5    3.61    5.20   0
   6   3  -5    3.31    5.04   0
   5   3  -5   32.49    4.58   0
  -5  -3   5   29.39    4.60   0
   5   3  -5   27.67    4.62   0
   5   3  -5   34.18    4.51   0
  -4  -3   5   77.57    3.33   0
   4   3  -5   83.88    4.56   0
   4   3  -5   70.35    4.39   0
   4   3  -5   77.12    4.65   0
   3   3  -5 1336.04    8.72   0
  -3  -3   5 1340.64    8.66   0
   3   3  -5 1277.12    8.60   0
   3   3  -5 1235.13    8.36   0
  -2  -3   5  740.81    7.17   0
   2   3  -5  642.50    7.02   0
   2   3  -5  714.24    7.09   0
   2   3  -5  708.89    7.07   0
   1   3  -5  385.05    5.93   0
   1   3  -5  313.60    4.80   0
   1   3  -5  355.35    5.81   0
  -1  -3   5  327.01    5.70   0
   0   3  -5   43.59    4.31   0
   0  -3   5   40.83    4.91   0
   0   3  -5   43.26    4.15   0
   0  -3   5   42.35    4.20   0
  -1   3  -5  731.02    7.19   0
   1  -3   5  641.57    7.05   0
  -1   3  -5  639.95    7.65   0
   1  -3   5  642.18    7.64   0
   2  -3   5   68.37    4.22   0
  -2   3  -5   64.29    4.35   0
   2  -3   5   71.97    5.17   0
  -3   3  -5   17.45    3.69   0
   3  -3   5   23.74    4.19   0
   3  -3   5   17.15    3.89   0
   4  -3   5  327.14    5.40   0
   4  -3   5  304.60    5.70   0
  -4   3  -5  276.13    5.47   0
  -5   3  -5   17.13    4.32   0
   5  -3   5   23.40    4.19   0
   5  -3   5   25.26    4.41   0
   5  -3   5   22.45    4.16   0
   6  -3   5   50.51    4.80   0
   6  -3   5   37.77    6.10   0
   6  -3   5   42.85    4.71   0
  -6   3  -5   37.98    4.81   0
   6   2  -5    9.10    5.02   0
   6   2  -5    6.76    5.20   0
  -6  -2   5    5.12    5.03   0
   6   2  -5    6.47    5.09   0
   5   2  -5    9.16    4.43   0
   5   2  -5   11.08    4.60   0
   5   2  -5    8.38    4.51   0
  -5  -2   5    4.79    4.49   0
   4   2  -5    2.75    4.15   0
  -4  -2   5    2.49    3.73   0
   4   2  -5    0.55    4.15   0
   4   2  -5    6.13    3.83   0
   3   2  -5   47.21    4.02   0
  -3  -2   5   45.94    4.02   0
   3   2  -5   41.06    4.14   0
   3   2  -5   36.72    4.09   0
  -2  -2   5  131.40    4.43   0
   2   2  -5  121.51    4.56   0
   2   2  -5  132.62    4.66   0
   2   2  -5  129.57    4.57   0
  -1  -2   5 1893.12   10.67   0
   1   2  -5 2034.38   12.20   0
   1   2  -5 1772.93   10.48   0
   1   2  -5 1996.64   11.71   0
   0   2  -5  641.99    7.02   0
   0   2  -5  638.92    7.83   0
   0  -2   5  606.56    6.21   0
   0  -2   5  665.09    7.88   0
  -1   2  -5  488.67    6.37   0
   1  -2   5  435.88    6.17   0
  -1   2  -5  435.66    7.28   0
   1  -2   5  426.03    7.11   0
   2  -2   5   56.37    3.07   0
  -2   2  -5   51.93    4.90   0
   2  -2   5   58.29    4.97   0
   3  -2   5  884.95    7.30   0
  -3   2  -5  773.15    8.38   0
   3  -2   5  829.75    9.34   0
   4  -2   5  172.67    5.15   0
  -4   2  -5  146.17    5.79   0
   4  -2   5  177.66    4.53   0
   5  -2   5   -2.54    4.10   0
  -5   2  -5    1.95    4.00   0
   5  -2   5    5.07    3.89   0
   5  -2   5   -2.03    3.90   0
   6  -2   5    2.00    4.60   0
   6  -2   5    3.34    3.03   0
   6  -2   5    1.00    4.33   0
  -6   2  -5    2.62    4.56   0
   6   1  -5    5.47    4.86   0
   6   1  -5    1.83    5.00   0
  -6  -1   5    1.88    4.81   0
  -5  -1   5   25.71    4.42   0
   5   1  -5   30.91    4.48   0
   5   1  -5   29.40    4.41   0
  -5  -1   5   28.53    4.59   0
   4   1  -5    5.62    2.82   0
  -4  -1   5    2.81    4.08   0
  -4  -1   5    3.88    3.97   0
   4   1  -5    2.48    4.15   0
  -3  -1   5   16.57    3.69   0
  -3  -1   5   15.54    4.04   0
   3   1  -5   12.77    4.02   0
   3   1  -5   16.25    3.82   0
  -2  -1   5   47.94    3.91   0
   2   1  -5   46.52    4.09   0
   2   1  -5   49.66    4.15   0
  -1  -1   5  401.50    5.22   0
   1   1  -5  419.82    5.97   0
   1   1  -5  440.47    6.54   0
   1   1  -5  404.85    6.36   0
   0   1  -5  315.28    5.91   0
   0  -1   5  314.15    5.76   0
   0   1  -5  323.45    7.19   0
   0   1  -5  339.48    6.62   0
  -1   1  -5 1283.05    9.35   0
   1  -1   5 1121.85    8.94   0
  -1   1  -5 1102.82   12.80   0
   1  -1   5 1087.20   12.62   0
  -2   1  -5   14.44    4.75   0
   2  -1   5   14.43    4.74   0
   2  -1   5   13.43    2.73   0
  -3   1  -5 2334.08   14.96   0
   3  -1   5 2763.21   11.91   0
   3  -1   5 2577.25   15.91   0
   4  -1   5    5.48    4.20   0
  -4   1  -5    2.43    4.88   0
   4  -1   5    5.56    3.82   0
   5  -1   5    1.07    4.10   0
   5  -1   5    1.12    3.86   0
  -5   1  -5    4.28    4.08   0
   5  -1   5    2.46    4.18   0
   6  -1   5   20.97    4.59   0
   6  -1   5   17.83    3.04   0
  -6   1  -5   20.54    4.55   0
   6  -1   5   26.19    4.38   0
   7  -1   5  119.74    6.12   0
   7  -1   5  116.66    5.70   0
  -7   1  -5  143.04    6.03   0
   7  -1   5  133.02    5.69   0
   6   0  -5   33.76    5.08   0
   6   0  -5   34.33    5.11   0
  -6   0   5   37.57    5.04   0
  -6   0   5   38.51    4.94   0
   5   0  -5   89.61    4.90   0
   5   0  -5   98.17    4.60   0
  -5   0   5   80.34    4.61   0
  -5   0   5   88.98    4.75   0
   4   0  -5  137.79    4.75   0
  -4   0   5  138.12    4.71   0
   4   0  -5  153.85    4.74   0
  -4   0   5  136.35    4.51   0
   3   0  -5  187.46    3.79   0
   3   0  -5  184.71    4.83   0
  -3   0   5  198.22    4.84   0
  -3   0   5  190.23    4.61   0
  -2   0   5  146.73    4.59   0
  -2   0   5  140.86    4.66   0
   2   0  -5  137.81    4.52   0
   2   0  -5  130.70    4.57   0
  -1   0   5   15.94    3.58   0
  -1   0   5   13.42    3.80   0
   1   0  -5   11.72    3.73   0
   1   0  -5   11.65    3.77   0
   0   0  -5  279.99    5.61   0
   0   0   5  283.19    5.54   0
   0   0  -5  295.46    7.38   0
   0   0  -5  267.27    7.09   0
  -1   0  -5   30.64    4.00   0
   1   0   5   26.56    4.26   0
  -1   0  -5   26.78    6.12   0
  -1   0  -5   27.34    6.33   0
  -2   0  -5    1.22    5.55   0
   2   0   5   -0.06    3.95   0
   2   0   5   -0.21    5.88   0
   3   0   5 2416.68   11.32   0
   3   0   5 2313.37   16.13   0
  -3   0  -5 2021.42   15.20   0
   4   0   5  601.89    8.47   0
  -4   0  -5  537.08    7.43   0
   4   0   5  616.07    6.62   0
   5   0   5  115.57    4.91   0
   5   0   5  109.62    4.66   0
  -5   0  -5  117.66    5.84   0
   5   0   5  125.97    4.80   0
   6   0   5  151.07    5.43   0
  -6   0  -5  135.82    5.31   0
   6   0   5  131.48    5.13   0
  -7   0  -5   53.94    5.56   0
   7   0   5   49.62    5.57   0
   7   0   5   57.81    5.25   0
   6  -1  -5   89.77    4.09   0
   6  -1  -5   88.16    5.32   0
  -6   1   5   99.63    5.35   0
  -6   1   5   73.90    5.37   0
   5  -1  -5   65.52    4.85   0
  -5   1   5   67.70    4.71   0
   5  -1  -5   71.75    4.65   0
  -5   1   5   69.17    4.64   0
   4  -1  -5   91.11    4.43   0
   4  -1  -5   96.14    4.40   0
  -4   1   5   92.73    4.42   0
  -4   1   5   99.27    4.37   0
  -3   1   5   10.43    3.60   0
   3  -1  -5   10.09    3.70   0
   3  -1  -5   12.04    3.98   0
  -3   1   5    9.69    3.97   0
   2  -1  -5  713.84    7.23   0
  -2   1   5  711.85    7.26   0
  -2   1   5  732.91    6.42   0
   2  -1  -5  728.75    6.46   0
   1  -1  -5  961.17    9.09   0
  -1   1   5 1088.81    8.59   0
   1  -1  -5  998.56    8.64   0
  -1   1   5 1033.24    9.30   0
   0   1   5  332.71    7.86   0
   0  -1  -5  308.02    7.16   0
   0  -1  -5  318.06    6.09   0
   0   1   5  311.56    5.94   0
  -1  -1  -5 5427.12   19.10   0
   1   1   5 4975.05   18.60   0
   2   1   5  157.58    4.30   0
   2   1   5  141.27   13.03   0
   2   1   5  144.81   12.77   0
   3   1   5    3.10    3.81   0
   3   1   5    2.41    4.83   0
  -3  -1  -5    3.21    5.50   0
   4   1   5  497.99    8.04   0
  -4  -1  -5  484.06    7.81   0
   4   1   5  553.12    6.49   0
   5   1   5   39.38    4.38   0
  -5  -1  -5   49.03    4.58   0
   5   1   5   42.55    5.35   0
   5   1   5   45.73    3.26   0
   6   1   5  240.02    4.37   0
   6   1   5  255.75    5.93   0
  -6  -1  -5  263.27    6.07   0
   7   1   5   19.74    5.49   0
   7   1   5   17.91    3.73   0
  -7  -1  -5   28.25    5.57   0
   6  -2  -5   10.35    5.24   0
   6  -2  -5   15.48    4.91   0
  -6   2   5    7.43    4.94   0
  -6   2   5    9.50    5.03   0
   5  -2  -5   98.73    4.97   0
   5  -2  -5  109.42    5.06   0
  -5   2   5  102.78    4.92   0
  -5   2   5   98.68    4.88   0
   4  -2  -5   86.73    4.52   0
   4  -2  -5  100.91    4.84   0
  -4   2   5   84.13    4.65   0
  -4   2   5   90.51    4.55   0
  -3   2   5  164.55    4.71   0
   3  -2  -5  160.06    3.84   0
   3  -2  -5  173.84    4.84   0
  -3   2   5  160.31    4.79   0
   2  -2  -5  450.51    6.06   0
   2  -2  -5  443.18    6.17   0
  -2   2   5  438.74    6.01   0
  -2   2   5  427.63    6.12   0
   1  -2  -5 3862.64   16.83   0
  -1   2   5 4177.25   16.07   0
   1  -2  -5 3862.77   15.67   0
  -1   2   5 3718.16   17.07   0
   0  -2  -5   55.33    4.46   0
   0   2   5   52.17    5.10   0
   0  -2  -5   48.26    4.50   0
   0   2   5   53.13    4.34   0
  -1  -2  -5 2442.13   13.53   0
   1   2   5 2133.73   12.94   0
   2   2   5    8.37    4.02   0
   3   2   5   85.60    4.40   0
   3   2   5   66.45    6.19   0
   3   2   5   70.73    5.61   0
   4   2   5  395.63    7.33   0
   4   2   5  395.21    5.71   0
   4   2   5  457.73    6.06   0
   5   2   5 1150.47   10.54   0
   5   2   5 1124.76    8.29   0
   6   2   5   14.89    4.75   0
   6   2   5   13.51    4.42   0
   7   2   5   15.63    5.44   0
   7   2   5   13.65    5.08   0
   7   2   5   21.72    5.58   0
   6  -3  -5   75.15    5.54   0
   6  -3  -5   85.22    4.40   0
  -6   3   5   87.61    5.52   0
  -6   3   5   90.58    5.49   0
   5  -3  -5   32.29    4.73   0
  -5   3   5   30.09    4.66   0
   5  -3  -5   35.11    4.50   0
  -5   3   5   37.52    4.43   0
   4  -3  -5   38.11    4.46   0
   4  -3  -5   43.29    4.55   0
  -4   3   5   40.23    4.37   0
  -4   3   5   37.21    4.42   0
   3  -3  -5   20.04    3.98   0
  -3   3   5   22.58    3.90   0
  -3   3   5   17.81    4.03   0
   3  -3  -5   19.94    3.99   0
   2  -3  -5   20.40    3.98   0
   2  -3  -5   22.37    3.97   0
  -2   3   5   23.83    3.99   0
  -2   3   5   17.81    3.83   0
   1  -3  -5 1545.73   10.56   0
   1  -3  -5 1639.10   11.07   0
  -1   3   5 1655.09   10.79   0
  -1   3   5 1509.65   10.51   0
   0   3   5    7.57    4.42   0
   0  -3  -5    8.57    4.56   0
   0  -3  -5    4.99    4.01   0
   0   3   5    8.64    3.77   0
  -1  -3  -5   99.45    4.67   0
   1   3   5   87.31    7.15   0
   1   3   5   88.92    4.59   0
  -1  -3  -5   87.91    7.12   0
   2   3   5  237.80    5.51   0
   2   3   5  213.33    9.34   0
   2   3   5  196.73    8.85   0
   3   3   5  170.83    4.92   0
   3   3   5  137.80    6.80   0
   3   3   5  128.48    6.08   0
   4   3   5  407.16    7.45   0
   4   3   5  400.96    5.80   0
   4   3   5  418.08    7.67   0
   4   3   5  468.04    6.20   0
   5   3   5    5.38    4.20   0
   5   3   5    9.19    5.30   0
   5   3   5    8.39    4.36   0
   6   3   5   34.25    4.68   0
   6   3   5   33.05    4.76   0
   6   3   5   38.52    4.88   0
   7   3   5   -0.70    5.00   0
   7   3   5   -3.66    5.04   0
   7   3   5    3.78    5.11   0
   5  -4  -5   42.87    4.97   0
  -5   4   5   46.00    4.81   0
   5  -4  -5   52.14    3.44   0
  -5   4   5   36.52    4.82   0
  -4   4   5   87.89    3.51   0
   4  -4  -5   85.99    4.80   0
  -4   4   5   77.44    4.60   0
   4  -4  -5   85.75    4.82   0
   3  -4  -5  822.03    7.29   0
   3  -4  -5  834.71    7.49   0
  -3   4   5  746.00    7.14   0
  -3   4   5  747.53    7.01   0
  -2   4   5   61.72    4.28   0
   2  -4  -5   61.84    4.24   0
  -2   4   5   57.95    4.23   0
   2  -4  -5   62.22    4.36   0
  -1   4   5   12.77    3.78   0
   1  -4  -5   12.11    3.93   0
   1  -4  -5   16.90    3.94   0
  -1   4   5   13.60    3.74   0
   0   4   5   17.85    3.75   0
   0   4   5   19.02    3.74   0
   0  -4  -5   19.36    3.77   0
   0  -4  -5   20.59    3.99   0
  -1  -4  -5 1819.85   13.12   0
   1   4   5 1653.82   14.90   0
  -1  -4  -5 1497.39   14.29   0
   1   4   5 1488.53   12.10   0
   2   4   5 2184.77   13.77   0
   2   4   5 2026.00   17.33   0
   3   4   5   47.72    4.06   0
   3   4   5   39.15    5.16   0
   3   4   5   37.05    5.14   0
   4   4   5   28.77    5.13   0
   4   4   5   32.97    5.23   0
   4   4   5   32.42    3.99   0
   4   4   5   38.65    4.14   0
   5   4   5  175.60    6.27   0
   5   4   5  201.60    5.90   0
   5   4   5  201.32    5.48   0
   5   4   5  212.56    5.24   0
   6   4   5  132.08    6.55   0
   6   4   5  147.05    5.40   0
   6   4   5  124.84    6.72   0
   5  -5  -5   85.74    5.14   0
   5  -5  -5   97.97    5.33   0
  -5   5   5   90.03    5.14   0
  -5   5   5   88.31    5.14   0
   4  -5  -5  124.91    4.86   0
   4  -5  -5  135.07    5.26   0
  -4   5   5  108.22    3.71   0
  -4   5   5  121.98    4.90   0
  -3   5   5  195.45    4.88   0
   3  -5  -5  203.35    5.14   0
   3  -5  -5  216.50    5.21   0
  -3   5   5  197.29    5.11   0
   2  -5  -5    6.99    3.91   0
   2  -5  -5    4.44    3.97   0
  -2   5   5    3.87    3.72   0
  -2   5   5    1.76    3.90   0
  -1   5   5  120.43    4.53   0
   1  -5  -5  146.22    4.78   0
   1  -5  -5  124.56    4.82   0
  -1   5   5  129.71    4.74   0
   0  -5  -5  533.41    7.74   0
   0   5   5  533.14    8.43   0
   0  -5  -5  480.57    8.37   0
   0   5   5  514.56    6.98   0
  -1  -5  -5  272.15    7.33   0
   1   5   5  250.60    6.05   0
  -1  -5  -5  228.17    6.40   0
   1   5   5  236.08    7.19   0
   2   5   5    4.82    4.27   0
   2   5   5    3.08    4.83   0
  -2  -5  -5    2.43    4.57   0
   3   5   5  144.44    5.07   0
   3   5   5  111.22    4.80   0
   3   5   5  113.90    5.63   0
   3   5   5  118.37    5.64   0
   4   5   5   23.72    4.11   0
   4   5   5   24.93    5.28   0
   4   5   5   25.30    5.31   0
   4   5   5   27.22    4.09   0
   5   5   5   59.87    4.77   0
   5   5   5   57.80    4.76   0
   5   5   5   64.61    4.70   0
   5   5   5   59.13    5.66   0
   6   5   5   39.22    5.90   0
   6   5   5   34.88    4.93   0
   6   5   5   36.31    4.91   0
   5  -6  -5   68.45    5.29   0
   5  -6  -5   84.69    5.40   0
  -5   6   5   55.08    5.34   0
  -5   6   5   62.37    5.22   0
   4  -6  -5   48.94    4.77   0
   4  -6  -5   50.73    4.78   0
  -4   6   5   37.26    4.72   0
  -4   6   5   40.10    4.70   0
  -3   6   5  236.49    5.24   0
   3  -6  -5  249.84    5.44   0
   3  -6  -5  260.16    5.38   0
  -3   6   5  231.03    6.12   0
  -2   6   5  352.19    6.61   0
   2  -6  -5  359.63    6.85   0
   2  -6  -5  387.88    5.89   0
  -2   6   5  347.76    5.63   0
  -1   6   5  863.93    7.50   0
   1  -6  -5  949.37    7.81   0
  -1   6   5  846.84    9.45   0
   1  -6  -5  863.07    8.97   0
   0   6   5   33.69    4.90   0
   0  -6  -5   30.77    5.47   0
   0  -6  -5   32.84    4.14   0
   0   6   5   34.35    5.81   0
   1   6   5  637.47   11.02   0
   1   6   5  643.63    7.84   0
  -1  -6  -5  569.22    8.13   0
   2   6   5  615.32    7.93   0
   2   6   5  569.91    9.81   0
  -2  -6  -5  570.61    7.60   0
   3   6   5 1061.98   10.90   0
   3   6   5  871.50    9.00   0
   3   6   5  848.94    9.78   0
   3   6   5  900.15    9.70   0
   4   6   5   44.47    5.56   0
   4   6   5   39.40    5.53   0
   4   6   5   42.70    4.56   0
   4   6   5   37.94    4.34   0
   5   6   5   23.08    5.53   0
   5   6   5   28.53    5.42   0
   5   6   5   31.10    4.62   0
   5   6   5   24.44    4.60   0
   6   6   5    9.79    5.05   0
   6   6   5   14.44    5.05   0
   6   6   5   14.21    6.10   0
   6   6   5   14.98    4.99   0
   5  -7  -5    5.92    5.22   0
   5  -7  -5    9.27    5.37   0
  -5   7   5    7.22    5.27   0
   4  -7  -5    4.11    4.54   0
   4  -7  -5   -3.80    4.74   0
  -4   7   5    3.33    4.62   0
  -4   7   5    1.49    3.19   0
  -3   7   5  175.07    4.99   0
   3  -7  -5  183.61    5.43   0
   3  -7  -5  182.90    5.24   0
  -3   7   5  164.59    5.09   0
   2  -7  -5   44.72    5.32   0
  -2   7   5   37.21    4.28   0
   2  -7  -5   50.49    4.20   0
  -2   7   5   36.52    4.05   0
  -1   7   5  172.16    5.01   0
  -1   7   5  166.23    6.14   0
   1  -7  -5  187.07    5.01   0
   1  -7  -5  163.16    6.31   0
   0   7   5  100.80    4.63   0
   0  -7  -5  100.30    7.11   0
   0  -7  -5  101.31    4.37   0
   0   7   5   90.70    6.64   0
   1   7   5 2205.75   13.24   0
   1   7   5 2180.78   26.58   0
  -1  -7  -5 1996.20   11.85   0
   2   7   5  222.94    9.09   0
   2   7   5  249.87    5.84   0
   2   7   5  223.45    9.47   0
  -2  -7  -5  217.99    5.43   0
   3   7   5  205.73    7.10   0
   3   7   5  181.29    5.42   0
   3   7   5  183.21    6.77   0
   4   7   5   51.12    5.64   0
   4   7   5   45.36    5.50   0
   4   7   5   39.09    5.41   0
   4   7   5   40.34    4.60   0
   5   7   5  310.82    6.39   0
   5   7   5  289.89    6.31   0
   5   7   5  274.87    6.39   0
   5   7   5  326.61    7.61   0
   6   7   5   15.03    6.28   0
   6   7   5   18.04    5.06   0
   6   7   5   11.78    5.21   0
   6   7   5   13.54    5.14   0
  -4   8   5   88.35    5.16   0
   4  -8  -5   85.70    5.15   0
   4  -8  -5   86.14    5.12   0
  -3   8   5  111.61    4.93   0
   3  -8  -5  115.48    6.05   0
   3  -8  -5  118.52    5.19   0
   2  -8  -5   82.20    4.76   0
  -2   8   5   80.02    4.55   0
  -2   8   5   79.19    5.71   0
   2  -8  -5   83.21    4.72   0
   1  -8  -5   45.70    4.42   0
  -1   8   5   35.18    5.44   0
  -1   8   5   41.10    4.09   0
   1  -8  -5   35.03    6.26   0
   0   8   5   27.46    5.09   0
   0  -8  -5   27.24    7.68   0
   0  -8  -5   28.46    4.22   0
   1   8   5  448.82    6.34   0
  -1  -8  -5  390.48    6.03   0
   2   8   5  156.40    5.23   0
  -2  -8  -5  152.29    5.05   0
   3   8   5    3.62    6.23   0
   3   8   5    0.09    4.34   0
   3   8   5    2.89    6.78   0
  -3  -8  -5    4.79    4.84   0
   4   8   5   54.99    6.07   0
   4   8   5   50.70    4.62   0
   4   8   5   52.61    5.90   0
   4   8   5   46.91    4.54   0
   5   8   5   34.45    6.28   0
   5   8   5   29.14    4.94   0
   5   8   5   36.78    5.18   0
   5   8   5   32.57    5.91   0
  -4   9   5    2.52    5.15   0
   4  -9  -5    0.05    5.06   0
   4  -9  -5   -1.78    5.18   0
  -3   9   5   39.26    4.74   0
   3  -9  -5   31.36    4.73   0
   3  -9  -5   34.11    4.91   0
  -2   9   5   -2.05    2.84   0
   2  -9  -5    1.31    4.37   0
   2  -9  -5    2.23    5.61   0
  -1   9   5  367.67    5.93   0
   1  -9  -5  373.48    5.92   0
   1  -9  -5  349.81    9.15   0
   0   9   5    1.66    4.13   0
   0  -9  -5   -0.55    4.15   0
   1   9   5   37.17    4.55   0
  -1  -9  -5   33.11    4.42   0
   2   9   5 1457.62    9.87   0
  -2  -9  -5 1269.18    9.88   0
  -3  -9  -5   37.91    4.66   0
   3   9   5   33.90    4.68   0
   4   9   5   15.08    6.95   0
   4   9   5   14.86    6.67   0
   4   9   5   17.24    4.91   0
   4   9   5   14.90    5.69   0
   5   9   5   11.25    7.18   0
   5   9   5   11.68    7.08   0
   5   9   5    8.69    4.98   0
   5   9   5   11.48    4.86   0
   3 -10  -5  195.92    6.29   0
  -3  10   5  210.84    5.71   0
   3 -10  -5  195.50    5.70   0
  -2  10   5  281.61    5.78   0
   2 -10  -5  254.04    5.50   0
   2 -10  -5  251.64    7.58   0
  -1  10   5  259.83    5.71   0
   1 -10  -5  254.09    5.76   0
   1 -10  -5  249.12   10.05   0
   0  10   5  488.63    6.33   0
   0 -10  -5  452.12    6.19   0
   1  10   5   36.42    4.71   0
  -1 -10  -5   26.98    4.43   0
   2  10   5    8.45    4.57   0
  -2 -10  -5    1.75    5.36   0
  -3 -10  -5   82.86    4.87   0
   3  10   5   91.59    4.96   0
   4  10   5    2.35    4.87   0
   4  10   5    1.19    4.74   0
   5  10   5    8.42    7.64   0
   5  10   5    8.51    7.67   0
   5  10   5    8.05    5.49   0
   5  10   5    9.18    5.50   0
  -3  11   5   59.36    5.41   0
   3 -11  -5   41.24    5.49   0
   3 -11  -5   40.12    6.98   0
   2 -11  -5   68.47    7.64   0
  -2  11   5   65.83    5.15   0
   2 -11  -5   75.71    5.18   0
  -1  11   5   10.24    4.84   0
   1 -11  -5    2.59    4.58   0
   0  11   5  133.12    5.26   0
   0 -11  -5  117.92    5.28   0
   1  11   5    9.26    4.65   0
  -1 -11  -5    7.18    4.64   0
   2  11   5  113.75    6.38   0
  -2 -11  -5   97.59    5.09   0
   3  11   5   64.27    5.31   0
  -3 -11  -5   57.87    5.25   0
   4  11   5  160.32    6.09   0
   4  11   5  130.98    5.94   0
   2 -12  -5   -0.01    8.39   0
  -2  12   5    5.38    5.02   0
   2 -12  -5   -0.62    5.28   0
   2 -12  -5    0.41    8.44   0
  -1  12   5   -0.92    4.87   0
   1 -12  -5    6.29    5.08   0
   0  12   5   27.07    5.26   0
   0 -12  -5   20.68    5.12   0
   1  12   5   84.31    5.47   0
  -1 -12  -5   91.92    5.36   0
   2  12   5   53.12    5.35   0
  -2 -12  -5   51.41    5.30   0
   3  12   5   28.60    5.32   0
  -3 -12  -5   35.37    5.19   0
   0  13   5   -1.68    5.33   0
   0 -13  -5    0.04    5.27   0
   1  13   5    5.88    5.35   0
  -1 -13  -5    4.47    5.15   0
   1  11  -6   35.95    5.60   0
  -1 -11   6   28.40    6.65   0
   1  11  -6   30.19    5.27   0
  -1 -11   6   29.30    5.26   0
   0  11  -6   29.15    5.21   0
   0 -11   6   31.11    5.09   0
   0  11  -6   43.75    5.30   0
   0 -11   6   35.47    5.30   0
  -1  11  -6    2.37    4.79   0
   1 -11   6    1.70    3.36   0
   1 -11   6   -2.45    5.07   0
  -2  11  -6    5.85    5.13   0
   2 -11   6    2.94    5.30   0
   2 -11   6    4.07    5.11   0
   2  10  -6    5.43    6.20   0
  -2 -10   6    2.67    6.03   0
   2  10  -6    2.47    5.01   0
  -1 -10   6    6.54    5.86   0
   1  10  -6    4.98    6.01   0
   1  10  -6    3.24    4.88   0
  -1 -10   6    6.36    4.70   0
   0  10  -6   10.72    4.81   0
   0 -10   6    7.69    4.84   0
   0 -10   6    9.88    5.78   0
   0  10  -6   13.14    4.82   0
  -1  10  -6   13.56    4.58   0
   1 -10   6    7.62    4.77   0
   1 -10   6   11.04    4.63   0
  -2  10  -6   14.77    4.81   0
   2 -10   6   10.29    5.14   0
   2 -10   6    7.53    4.83   0
  -3  10  -6   55.18    5.42   0
   3 -10   6   54.37    5.54   0
   3 -10   6   56.58    5.36   0
   3   9  -6   -1.21    5.23   0
   3   9  -6    3.24    4.98   0
  -3  -9   6    3.64    6.12   0
   3   9  -6    3.98    4.94   0
   2   9  -6    1.83    4.66   0
  -2  -9   6   -1.99    4.59   0
   2   9  -6   -2.22    4.84   0
  -1  -9   6  154.47    5.46   0
   1   9  -6  170.60    5.56   0
   1   9  -6  159.62    5.37   0
  -1  -9   6  147.67    5.20   0
   0   9  -6  102.70    5.04   0
   0   9  -6  103.22    4.82   0
   0  -9   6   85.17    4.86   0
   0  -9   6   87.36    4.97   0
  -1   9  -6    2.97    4.38   0
   1  -9   6   -1.59    4.65   0
   1  -9   6    1.95    4.38   0
   2  -9   6   18.31    4.85   0
  -2   9  -6   26.23    4.61   0
   2  -9   6   24.33    4.65   0
   3  -9   6    5.81    4.92   0
   3  -9   6   -0.59    4.75   0
  -3   9  -6   -0.18    4.74   0
  -4   9  -6    7.73    5.33   0
   4  -9   6   11.98    5.26   0
   4  -9   6    7.84    5.16   0
  -4  -8   6    7.50    5.14   0
   4   8  -6   -1.49    5.41   0
   4   8  -6    3.29    5.20   0
   4   8  -6    5.19    5.18   0
   3   8  -6   14.34    4.86   0
   3   8  -6   10.81    4.79   0
  -3  -8   6    9.43    4.72   0
   3   8  -6    7.71    3.45   0
   2   8  -6    3.07    4.56   0
  -2  -8   6   -1.22    4.23   0
   2   8  -6    3.14    4.53   0
   2   8  -6   -2.74    4.42   0
  -1  -8   6   14.29    4.38   0
  -1  -8   6   12.32    4.23   0
   1   8  -6   18.44    4.44   0
   1   8  -6   14.50    4.35   0
   0   8  -6   26.37    4.32   0
   0   8  -6   34.48    4.57   0
   0  -8   6   22.87    4.33   0
   0  -8   6   25.01    4.41   0
  -1   8  -6    0.76    4.26   0
   1  -8   6    0.19    4.28   0
   1  -8   6    4.59    4.27   0
  -1   8  -6   -1.81    4.08   0
  -2   8  -6   86.11    4.89   0
   2  -8   6   79.92    4.92   0
   2  -8   6   79.24    4.88   0
  -3   8  -6    2.75    4.57   0
   3  -8   6   -0.32    4.61   0
   3  -8   6    0.54    4.54   0
  -4   8  -6    4.93    4.70   0
   4  -8   6    5.94    4.81   0
   4  -8   6    5.22    4.73   0
  -4  -7   6  117.24    5.55   0
   4   7  -6   87.15    5.76   0
   4   7  -6   95.74    5.35   0
   4   7  -6   91.92    5.20   0
   3   7  -6    6.77    4.68   0
   3   7  -6    2.28    4.61   0
  -3  -7   6    4.96    4.61   0
   3   7  -6    0.60    4.56   0
  -2  -7   6   25.84    4.51   0
   2   7  -6   19.88    4.36   0
   2   7  -6   16.90    4.41   0
   2   7  -6   18.35    4.50   0
  -1  -7   6   11.73    4.08   0
   1   7  -6   11.69    4.30   0
   1   7  -6   12.06    4.24   0
  -1  -7   6    8.86    4.17   0
   0   7  -6  543.01    6.83   0
   0   7  -6  467.10    6.28   0
   0  -7   6  452.98    6.39   0
   0  -7   6  481.26    6.17   0
  -1   7  -6  163.41    4.89   0
  -1   7  -6  151.37    4.83   0
   1  -7   6  141.71    4.92   0
   1  -7   6  145.55    4.86   0
  -2   7  -6  316.06    5.74   0
   2  -7   6  324.78    5.77   0
   2  -7   6  326.87    5.74   0
  -3   7  -6   99.62    4.90   0
   3  -7   6   97.09    4.83   0
   3  -7   6   93.69    4.99   0
  -4   7  -6   32.78    4.79   0
   4  -7   6   27.62    4.76   0
   4  -7   6   32.47    4.95   0
  -5   7  -6   79.05    6.49   0
   5  -7   6   89.26    5.62   0
   5  -7   6   76.85    5.33   0
   5  -7   6   83.25    5.67   0
   4   6  -6   -2.24    3.26   0
   4   6  -6    5.40    4.75   0
   4   6  -6    4.05    4.58   0
  -4  -6   6   -1.89    4.66   0
   3   6  -6   95.39    4.90   0
   3   6  -6  101.28    5.19   0
  -3  -6   6  104.22    5.07   0
   3   6  -6   95.59    4.80   0
  -2  -6   6   34.06    4.36   0
   2   6  -6   30.66    4.57   0
   2   6  -6   33.34    4.36   0
   2   6  -6   32.66    4.50   0
  -1  -6   6   20.04    4.16   0
   1   6  -6   23.91    4.39   0
   1   6  -6   24.18    4.19   0
  -1  -6   6   17.06    4.05   0
   0   6  -6  342.02    5.93   0
   0   6  -6  320.91    5.67   0
   0  -6   6  291.68    5.61   0
   0  -6   6  333.67    5.69   0
  -1   6  -6   44.29    4.29   0
  -1   6  -6   42.43    4.38   0
   1  -6   6   42.40    4.46   0
   1  -6   6   41.40    4.24   0
  -2   6  -6   21.64    4.17   0
   2  -6   6   20.95    4.41   0
   2  -6   6   22.58    4.17   0
  -3   6  -6  255.02    5.50   0
   3  -6   6  266.78    5.53   0
   3  -6   6  229.79    5.45   0
   4  -6   6   61.23    4.71   0
   4  -6   6   49.55    4.63   0
  -4   6  -6   51.75    4.72   0
  -5   6  -6   97.39    5.17   0
   5  -6   6   84.47    5.11   0
   5  -6   6  103.99    5.46   0
   5  -6   6   94.16    5.31   0
  -5  -5   6   -0.14    4.99   0
   5   5  -6    3.89    4.94   0
   5   5  -6    3.84    4.98   0
   5   5  -6    1.86    4.90   0
  -4  -5   6   47.08    4.91   0
   4   5  -6   48.34    4.83   0
   4   5  -6   46.84    4.76   0
   4   5  -6   37.96    4.41   0
   3   5  -6    5.30    4.28   0
  -3  -5   6    5.73    4.25   0
   3   5  -6    6.82    4.24   0
   3   5  -6    5.21    3.11   0
  -2  -5   6  151.66    4.89   0
   2   5  -6  152.02    4.95   0
   2   5  -6  147.36    3.89   0
   2   5  -6  145.95    4.86   0
   1   5  -6    3.82    4.27   0
   1   5  -6    0.32    4.11   0
  -1  -5   6    1.38    4.02   0
   0   5  -6   45.01    4.56   0
   0   5  -6   35.86    4.16   0
   0  -5   6   37.27    4.37   0
   0  -5   6   35.79    3.99   0
  -1   5  -6  164.83    4.83   0
  -1   5  -6  139.38    4.91   0
   1  -5   6  133.13    4.97   0
   1  -5   6  140.17    4.73   0
  -2   5  -6   12.86    4.89   0
   2  -5   6   10.77    4.19   0
   2  -5   6    8.37    4.05   0
  -3   5  -6   47.53    4.36   0
   3  -5   6   49.60    4.57   0
   3  -5   6   48.00    4.33   0
  -4   5  -6   86.04    4.79   0
   4  -5   6   89.54    4.76   0
   4  -5   6   85.08    4.90   0
   5  -5   6   64.75    4.86   0
  -5   5  -6   64.31    4.90   0
   5  -5   6   76.40    4.83   0
   5  -5   6   53.90    5.12   0
  -6   5  -6   53.03    6.54   0
   6  -5   6   57.53    5.61   0
   6  -5   6   51.91    5.57   0
   6  -5   6   48.17    5.47   0
  -5  -4   6    1.70    4.81   0
   5   4  -6    3.80    4.81   0
   5   4  -6    4.60    4.96   0
   5   4  -6    3.50    4.64   0
  -4  -4   6   -2.89    4.56   0
   4   4  -6    3.42    4.54   0
   4   4  -6    8.70    4.40   0
   4   4  -6    1.85    4.39   0
  -3  -4   6    7.64    4.16   0
   3   4  -6    5.96    4.36   0
   3   4  -6    6.13    4.17   0
   3   4  -6    7.98    2.90   0
  -2  -4   6  559.78    6.42   0
   2   4  -6  519.32    6.38   0
   2   4  -6  509.09    6.27   0
   2   4  -6  538.49    6.45   0
   1   4  -6  144.66    4.83   0
   1   4  -6  140.54    5.16   0
   1   4  -6  133.14    4.55   0
  -1  -4   6  138.87    4.80   0
   0   4  -6  737.54    6.51   0
   0   4  -6  693.55    7.19   0
   0  -4   6  651.74    7.00   0
   0  -4   6  716.02    7.36   0
  -1   4  -6  475.22    6.28   0
  -1   4  -6  421.20    6.47   0
   1  -4   6  395.30    5.24   0
   1  -4   6  418.40    6.36   0
  -2   4  -6  332.14    5.65   0
  -2   4  -6  315.25    5.90   0
   2  -4   6  322.81    5.86   0
   2  -4   6  293.55    5.80   0
  -3   4  -6   74.40    4.49   0
   3  -4   6   82.46    4.39   0
   3  -4   6   71.35    4.63   0
   4  -4   6   94.76    4.45   0
   4  -4   6   82.57    5.57   0
  -4   4  -6   78.53    5.37   0
   5  -4   6   15.97    4.47   0
   5  -4   6   18.29    4.60   0
  -5   4  -6   15.49    4.43   0
   6  -4   6    4.13    4.71   0
   6  -4   6    1.16    5.04   0
   6  -4   6    2.13    3.21   0
  -6   4  -6    2.13    4.91   0
  -5  -3   6   -0.35    4.80   0
   5   3  -6    4.43    4.81   0
   5   3  -6    6.42    4.82   0
   5   3  -6    2.86    4.69   0
  -4  -3   6   21.18    4.55   0
   4   3  -6   21.23    4.53   0
   4   3  -6   19.49    3.34   0
   4   3  -6   24.83    4.64   0
   3   3  -6   11.38    4.11   0
  -3  -3   6   10.40    4.25   0
   3   3  -6   12.49    4.09   0
   3   3  -6   11.53    4.08   0
  -2  -3   6  112.96    4.43   0
   2   3  -6  115.94    4.81   0
   2   3  -6  108.24    4.64   0
   2   3  -6  112.47    4.63   0
   1   3  -6  139.41    4.58   0
   1   3  -6  115.58    3.66   0
   1   3  -6  132.44    4.56   0
  -1  -3   6  122.55    3.60   0
   0   3  -6    5.17    3.98   0
   0   3  -6    6.61    3.80   0
   0  -3   6    2.49    2.75   0
   0  -3   6    3.84    3.84   0
  -1   3  -6  267.15    5.21   0
  -1   3  -6  233.36    5.68   0
   1  -3   6  228.88    5.25   0
   1  -3   6  235.53    5.55   0
  -2   3  -6  967.22    9.40   0
   2  -3   6  981.79    7.89   0
   2  -3   6  888.91    9.10   0
  -2   3  -6  997.36    7.79   0
  -3   3  -6  747.82    8.74   0
   3  -3   6  746.31    8.97   0
   3  -3   6  847.30    7.29   0
   4  -3   6  174.21    4.78   0
   4  -3   6  155.69    5.44   0
  -4   3  -6  156.55    5.48   0
  -5   3  -6    4.73    4.36   0
   5  -3   6    1.90    4.08   0
   5  -3   6    3.45    5.47   0
   6  -3   6  103.99    5.05   0
   6  -3   6   84.00    5.39   0
   6  -3   6   72.58    3.67   0
  -6   3  -6   73.94    6.40   0
   5   2  -6   11.83    4.62   0
  -5  -2   6   14.89    4.79   0
   5   2  -6   14.32    4.68   0
   5   2  -6   13.57    4.85   0
  -4  -2   6  163.10    4.98   0
   4   2  -6  166.97    5.00   0
   4   2  -6  162.11    5.04   0
   4   2  -6  165.35    5.19   0
   3   2  -6  517.61    5.52   0
   3   2  -6  524.73    6.40   0
  -3  -2   6  574.55    6.47   0
   3   2  -6  561.86    6.39   0
  -2  -2   6   69.10    3.95   0
   2   2  -6   66.10    4.21   0
   2   2  -6   72.19    4.37   0
   2   2  -6   64.53    4.42   0
   1   2  -6    8.96    3.95   0
   1   2  -6    9.24    3.86   0
   1   2  -6    8.83    4.71   0
  -1  -2   6    5.77    3.74   0
   0   2  -6   17.27    4.60   0
   0   2  -6   16.96    2.88   0
   0   2  -6   14.75    3.86   0
   0  -2   6   14.75    3.85   0
  -1   2  -6  457.95    5.98   0
  -1   2  -6  399.00    7.60   0
   1  -2   6  403.08    5.78   0
   1  -2   6  411.87    7.54   0
  -2   2  -6  986.03   10.26   0
   2  -2   6 1005.15    8.02   0
   2  -2   6  925.36   10.57   0
  -2   2  -6 1009.38    7.85   0
  -3   2  -6  809.98    9.39   0
   3  -2   6  904.34    7.35   0
   3  -2   6  799.30    9.05   0
  -4   2  -6  116.47    4.96   0
   4  -2   6  136.41    4.55   0
   4  -2   6  126.00    5.95   0
   5  -2   6   96.60    4.55   0
   5  -2   6   88.96    6.23   0
  -5   2  -6   84.86    4.83   0
   6  -2   6  128.00    5.11   0
   6  -2   6  112.21    6.57   0
   6  -2   6  127.78    5.09   0
  -6   2  -6  121.60    5.53   0
   5   1  -6   29.72    4.73   0
  -5  -1   6   41.45    4.73   0
   5   1  -6   44.61    4.79   0
   4   1  -6   90.51    4.74   0
  -4  -1   6   81.04    3.34   0
  -4  -1   6   98.31    4.89   0
   4   1  -6   94.98    4.51   0
   3   1  -6  991.99    7.56   0
   3   1  -6  978.40    7.82   0
  -3  -1   6  991.93    7.51   0
  -2  -1   6  534.19    6.17   0
   2   1  -6  536.35    6.60   0
   2   1  -6  502.71    5.35   0
   2   1  -6  502.81    6.40   0
  -1  -1   6  296.14    5.18   0
   1   1  -6  300.30    5.68   0
   1   1  -6  269.73    5.32   0
   1   1  -6  270.98    5.45   0
   0   1  -6  251.20    5.15   0
   0   1  -6  256.63    5.77   0
   0  -1   6  260.01    5.15   0
   0   1  -6  246.83    6.26   0
  -1   1  -6  488.04    6.15   0
  -1   1  -6  434.65    8.79   0
   1  -1   6  451.99    5.99   0
   1  -1   6  455.12    8.71   0
  -2   1  -6    2.81    5.66   0
   2  -1   6    1.27    3.86   0
   2  -1   6    2.29    4.89   0
  -2   1  -6    2.66    3.60   0
  -3   1  -6 1618.81   13.44   0
   3  -1   6 1915.88   10.11   0
   3  -1   6 1687.94   14.08   0
   4  -1   6   47.09    3.10   0
   4  -1   6   57.68    5.68   0
  -4   1  -6   51.34    4.52   0
   5  -1   6  341.22    5.63   0
   5  -1   6  344.65    7.35   0
  -5   1  -6  304.91    6.14   0
   5  -1   6  332.78    5.48   0
   6  -1   6  131.39    5.64   0
   6  -1   6  131.42    5.42   0
   6  -1   6  114.18    5.24   0
  -6   1  -6  125.82    5.54   0
   5   0  -6   29.33    4.81   0
   5   0  -6   29.86    4.70   0
  -5   0   6   25.37    3.35   0
  -5   0   6   27.77    4.78   0
   4   0  -6   23.91    4.33   0
   4   0  -6   18.90    4.07   0
  -4   0   6   18.20    4.34   0
  -4   0   6   25.72    4.08   0
   3   0  -6   -3.91    4.00   0
  -3   0   6    4.10    3.96   0
  -3   0   6    0.18    3.79   0
   3   0  -6    2.99    3.87   0
   2   0  -6  567.31    6.61   0
  -2   0   6  607.67    6.50   0
  -2   0   6  585.08    6.79   0
   2   0  -6  591.37    6.47   0
  -1   0   6  354.94    5.49   0
   1   0  -6  342.98    5.49   0
   1   0  -6  329.31    5.95   0
   0   0  -6  608.52    6.94   0
   0   0   6  608.14    6.77   0
   0   0  -6  626.98    9.08   0
   0   0  -6  569.38    8.64   0
  -1   0  -6   -2.38    3.68   0
  -1   0  -6    1.69    5.72   0
   1   0   6    0.07    3.88   0
  -1   0  -6    2.94    5.44   0
  -2   0  -6    9.78    6.90   0
   2   0   6   15.83    3.93   0
   2   0   6   12.48    6.99   0
  -2   0  -6   12.36    3.53   0
   3   0   6  125.87    4.61   0
   3   0   6  106.40    6.30   0
  -3   0  -6   97.80    6.38   0
   4   0   6 2703.33   11.59   0
   4   0   6 2579.98   16.18   0
  -4   0  -6 2330.89   15.26   0
   5   0   6   42.22    4.56   0
  -5   0  -6   36.08    4.50   0
   5   0   6   32.40    4.21   0
   5   0   6   36.78    3.20   0
   6   0   6   59.50    6.10   0
   6   0   6   56.23    4.80   0
  -6   0  -6   53.42    5.10   0
   6   0   6   62.80    3.69   0
   7   0   6   49.24    5.65   0
  -7   0  -6   49.49    5.66   0
   7   0   6   48.59    5.36   0
   7   0   6   35.53    5.39   0
   5  -1  -6    2.89    4.60   0
   5  -1  -6    2.08    4.65   0
  -5   1   6    3.75    4.57   0
  -5   1   6    2.01    3.28   0
   4  -1  -6   38.00    4.31   0
   4  -1  -6   48.29    4.40   0
  -4   1   6   33.96    3.11   0
  -4   1   6   39.64    4.39   0
   3  -1  -6   15.35    3.76   0
  -3   1   6   17.30    4.04   0
  -3   1   6   14.08    3.95   0
   3  -1  -6   14.29    3.88   0
   2  -1  -6  669.56    6.98   0
  -2   1   6  687.50    7.22   0
  -2   1   6  710.33    6.99   0
   2  -1  -6  682.60    6.93   0
   1  -1  -6   90.26    4.37   0
  -1   1   6  101.18    4.12   0
   1  -1  -6   92.77    4.26   0
  -1   1   6  104.60    4.55   0
   0  -1  -6   30.75    4.77   0
   0  -1  -6   34.88    4.34   0
   0   1   6   33.86    4.01   0
  -1  -1  -6 1321.57    9.61   0
  -1  -1  -6 1359.14   28.86   0
  -1  -1  -6 1259.51   28.61   0
   1   1   6 1204.80    9.22   0
   2   1   6   12.70    4.08   0
  -2  -1  -6   12.15    3.83   0
   3   1   6  188.39    5.14   0
   3   1   6  177.83    8.59   0
  -3  -1  -6  165.94    7.57   0
   4   1   6  200.71    5.20   0
   4   1   6  186.10    6.66   0
  -4  -1  -6  173.58    6.40   0
   5   1   6    3.26    4.17   0
   5   1   6    3.23    5.40   0
  -5  -1  -6   -2.07    5.37   0
   5   1   6    4.86    4.21   0
   6   1   6   12.55    5.70   0
   6   1   6   16.76    4.56   0
  -6  -1  -6   15.04    4.76   0
   6   1   6   15.12    4.74   0
   7   1   6   16.22    5.61   0
  -7  -1  -6   17.20    6.53   0
   7   1   6   15.26    5.31   0
   7   1   6   20.42    3.76   0
   5  -2  -6    0.35    4.75   0
  -5   2   6    2.36    4.69   0
   5  -2  -6    4.88    4.64   0
  -5   2   6    3.39    4.76   0
   4  -2  -6  228.59    5.33   0
   4  -2  -6  210.99    5.22   0
  -4   2   6  223.14    5.23   0
  -4   2   6  214.70    5.21   0
  -3   2   6  148.22    4.75   0
   3  -2  -6  143.89    3.79   0
  -3   2   6  146.05    4.76   0
   3  -2  -6  148.51    4.83   0
   2  -2  -6  202.30    4.98   0
  -2   2   6  218.97    5.03   0
   2  -2  -6  211.28    5.15   0
  -2   2   6  195.62    5.16   0
   1  -2  -6   87.32    5.10   0
  -1   2   6   96.88    4.37   0
   1  -2  -6   82.66    4.39   0
  -1   2   6   82.64    4.33   0
   0  -2  -6  692.84    9.99   0
   0  -2  -6  664.30    7.55   0
   0   2   6  648.50    9.71   0
   0   2   6  676.70    7.51   0
  -1  -2  -6 4453.19   16.97   0
   1   2   6 3936.41   16.26   0
   2   2   6  415.08    6.37   0
  -2  -2  -6  430.11    6.19   0
   3   2   6  594.21    6.83   0
   3   2   6  562.90   12.60   0
   3   2   6  523.42   12.57   0
   4   2   6  357.20    5.86   0
   4   2   6  339.67    7.72   0
   4   2   6  326.85    7.67   0
   5   2   6  683.32    9.12   0
   5   2   6  675.31    6.86   0
   5   2   6  695.42    8.54   0
   5   2   6  749.98    7.15   0
   6   2   6    0.51    4.80   0
   6   2   6    4.19    4.71   0
   6   2   6    1.70    5.79   0
   6   2   6    6.06    4.68   0
   7   2   6   31.44    5.28   0
   7   2   6   27.13    5.47   0
   7   2   6   24.34    5.25   0
   7   2   6   33.97    5.41   0
   5  -3  -6    4.15    4.81   0
   5  -3  -6   -2.31    4.81   0
  -5   3   6    0.95    4.75   0
  -5   3   6    1.12    4.71   0
   4  -3  -6  107.89    4.85   0
  -4   3   6   88.26    4.71   0
   4  -3  -6   93.78    4.87   0
  -4   3   6  103.65    4.81   0
   3  -3  -6   51.05    4.29   0
  -3   3   6   51.87    4.35   0
  -3   3   6   50.88    4.18   0
   3  -3  -6   49.71    4.33   0
  -2   3   6   62.78    4.11   0
   2  -3  -6   70.10    4.37   0
   2  -3  -6   61.52    4.56   0
  -2   3   6   63.58    4.46   0
   1  -3  -6  147.01    4.84   0
  -1   3   6  158.31    4.90   0
   1  -3  -6  135.19    4.78   0
  -1   3   6  134.20    4.81   0
   0  -3  -6  282.31    7.03   0
   0  -3  -6  240.90    5.63   0
   0   3   6  231.88    6.68   0
   0   3   6  244.83    6.15   0
  -1  -3  -6  250.11    5.56   0
  -1  -3  -6  205.30    9.34   0
   1   3   6  210.42    6.00   0
   1   3   6  204.59    9.25   0
   2   3   6  221.22    6.11   0
   3   3   6   11.55    6.19   0
   3   3   6   10.93    3.88   0
   3   3   6   13.87    6.42   0
   4   3   6  501.75    6.50   0
   4   3   6  404.75    8.30   0
   4   3   6  412.99    8.90   0
   5   3   6  248.02    7.14   0
   5   3   6  255.96    7.19   0
   5   3   6  234.80    5.32   0
   5   3   6  282.18    5.66   0
   6   3   6   52.05    4.91   0
   6   3   6   44.07    6.23   0
   6   3   6   49.35    6.06   0
   6   3   6   56.91    5.06   0
   5  -4  -6    8.62    3.46   0
   5  -4  -6   12.27    4.96   0
  -5   4   6   10.84    4.76   0
  -5   4   6    7.01    4.94   0
   4  -4  -6  329.92    4.92   0
   4  -4  -6  319.97    5.88   0
  -4   4   6  311.41    5.88   0
  -4   4   6  297.91    5.69   0
   3  -4  -6  223.35    5.24   0
   3  -4  -6  222.06    5.26   0
  -3   4   6  217.07    5.03   0
  -3   4   6  203.84    5.17   0
   2  -4  -6  722.35    7.33   0
  -2   4   6  623.87    6.84   0
   2  -4  -6  675.30    7.14   0
  -2   4   6  698.58    6.85   0
   1  -4  -6    4.00    3.73   0
  -1   4   6    2.44    3.73   0
   1  -4  -6    3.64    3.86   0
  -1   4   6    2.16    3.69   0
   0   4   6  116.39    4.85   0
   0   4   6  128.82    4.80   0
   0  -4  -6  133.29    5.11   0
   0  -4  -6  118.88    4.94   0
   1   4   6  241.67    7.56   0
  -1  -4  -6  274.35    5.90   0
  -1  -4  -6  235.04    7.53   0
   1   4   6  247.58    5.80   0
   2   4   6  605.88   12.63   0
   2   4   6  576.03    7.67   0
   2   4   6  605.57   12.35   0
   3   4   6    1.34    4.00   0
   3   4   6   -0.05    5.85   0
   3   4   6    0.60    5.63   0
   4   4   6  206.06    5.01   0
   4   4   6  215.89    7.43   0
   4   4   6  254.69    5.43   0
   4   4   6  209.44    6.92   0
   5   4   6   40.30    4.79   0
   5   4   6   34.96    5.53   0
   5   4   6   33.05    4.31   0
   5   4   6   35.84    5.59   0
   6   4   6   15.80    4.81   0
   6   4   6   11.58    6.06   0
   6   4   6   22.45    4.81   0
   6   4   6   18.43    4.76   0
  -5   5   6    4.69    4.92   0
   5  -5  -6    0.76    4.90   0
   5  -5  -6   -0.84    5.01   0
  -5   5   6    3.01    4.92   0
   4  -5  -6  125.52    5.16   0
   4  -5  -6  133.87    5.02   0
  -4   5   6  119.34    5.16   0
  -4   5   6  115.08    5.04   0
   3  -5  -6   75.19    4.63   0
   3  -5  -6   90.00    4.65   0
  -3   5   6   84.22    4.62   0
  -3   5   6   71.33    4.40   0
   2  -5  -6  429.29    6.09   0
  -2   5   6  392.30    6.08   0
  -2   5   6  371.27    5.87   0
   2  -5  -6  400.36    6.14   0
  -1   5   6   52.54    3.96   0
   1  -5  -6   67.58    4.36   0
   1  -5  -6   62.76    4.43   0
  -1   5   6   61.79    4.35   0
   0   5   6 1687.97   12.18   0
   0   5   6 1866.50   12.44   0
   0  -5  -6 1869.42   12.39   0
   0  -5  -6 1718.75   12.50   0
  -1  -5  -6    0.48    3.95   0
   1   5   6    1.33    4.74   0
  -1  -5  -6    2.13    4.84   0
   1   5   6    2.58    3.97   0
   2   5   6  550.20    9.58   0
   2   5   6  517.83    7.67   0
  -2  -5  -6  522.32    9.66   0
   3   5   6  181.07    6.29   0
   3   5   6  155.27    7.11   0
   3   5   6  152.80    6.53   0
   4   5   6  478.63    6.79   0
   4   5   6  389.52    6.19   0
   4   5   6  386.81    7.82   0
   4   5   6  389.08    7.84   0
   5   5   6   72.16    4.77   0
   5   5   6   57.50    4.66   0
   5   5   6   56.68    5.03   0
   5   5   6   59.87    4.99   0
   6   5   6    3.52    4.84   0
   6   5   6    3.36    5.08   0
   6   5   6    2.54    4.74   0
   6   5   6    1.89    6.13   0
   5  -6  -6    3.39    4.90   0
   5  -6  -6    3.52    3.72   0
  -5   6   6    4.15    5.19   0
  -5   6   6    5.18    5.06   0
   4  -6  -6   37.32    4.83   0
   4  -6  -6   39.07    4.60   0
  -4   6   6   33.96    4.85   0
  -4   6   6   32.39    3.30   0
  -3   6   6   38.52    4.48   0
   3  -6  -6   45.21    4.52   0
   3  -6  -6   41.50    4.55   0
  -3   6   6   38.14    3.21   0
  -2   6   6   98.41    4.46   0
   2  -6  -6   98.51    4.58   0
   2  -6  -6  105.24    4.66   0
  -2   6   6   98.61    4.49   0
  -1   6   6    1.62    3.81   0
  -1   6   6    1.19    3.91   0
   1  -6  -6    2.07    4.04   0
   1  -6  -6   -0.33    4.15   0
   0   6   6   64.77    4.38   0
   0  -6  -6   59.97    4.68   0
   0  -6  -6   62.45    5.39   0
   0   6   6   67.45    5.24   0
  -1  -6  -6  453.47    8.27   0
   1   6   6  402.51    7.99   0
   1   6   6  403.75    7.41   0
  -1  -6  -6  372.06    6.62   0
  -2  -6  -6  226.71    5.92   0
   2   6   6  240.85    6.90   0
   2   6   6  216.81    7.15   0
   3   6   6    1.82    4.96   0
   3   6   6    0.63    5.39   0
   3   6   6    4.22    4.88   0
   3   6   6    1.29    5.05   0
   4   6   6   28.13    5.36   0
   4   6   6   36.87    5.31   0
   4   6   6   22.75    4.45   0
   4   6   6   21.16    5.39   0
   5   6   6  129.77    6.26   0
   5   6   6  105.48    5.36   0
   5   6   6  106.47    6.38   0
   5   6   6  105.85    5.99   0
   6   6   6    9.83    4.91   0
   6   6   6    6.32    5.04   0
   6   6   6    7.80    4.98   0
   6   6   6    5.55    5.08   0
   4  -7  -6   62.01    5.04   0
   4  -7  -6   59.52    5.20   0
  -4   7   6   59.42    5.49   0
  -4   7   6   66.14    5.08   0
  -3   7   6   40.53    4.66   0
   3  -7  -6   41.48    4.66   0
   3  -7  -6   45.49    4.79   0
  -3   7   6   39.02    4.57   0
  -2   7   6  201.38    5.21   0
  -2   7   6  219.08    5.50   0
   2  -7  -6  232.05    5.40   0
   2  -7  -6  214.99    5.57   0
  -1   7   6   25.23    4.77   0
   1  -7  -6   30.01    4.24   0
  -1   7   6   25.53    4.46   0
   1  -7  -6   28.07    5.32   0
   0   7   6   20.67    5.84   0
   0   7   6   21.60    4.94   0
   0  -7  -6   23.77    5.57   0
   0  -7  -6   17.46    4.22   0
   1   7   6 3364.81   15.57   0
   1   7   6 3499.61   23.38   0
  -1  -7  -6 3041.27   14.91   0
   2   7   6  274.57    6.32   0
  -2  -7  -6  258.87    6.76   0
   2   7   6  263.08    8.38   0
   3   7   6   94.11    6.01   0
   3   7   6   97.32    5.84   0
   3   7   6   85.68    5.74   0
   3   7   6   95.09    5.90   0
   4   7   6   22.04    5.68   0
   4   7   6   24.73    4.72   0
   4   7   6   24.57    5.42   0
   4   7   6   21.78    5.56   0
   5   7   6  140.54    6.85   0
   5   7   6  132.90    5.51   0
   5   7   6  120.17    5.52   0
   5   7   6  111.26    6.50   0
   6   7   6   16.19    6.36   0
   6   7   6   13.91    6.33   0
   6   7   6   15.17    6.41   0
   6   7   6   14.00    5.25   0
   4  -8  -6   76.69    5.31   0
   4  -8  -6   74.74    5.45   0
  -4   8   6   72.29    5.25   0
  -4   8   6   63.02    5.37   0
   3  -8  -6  102.25    5.49   0
  -3   8   6  108.98    5.08   0
   3  -8  -6  110.00    5.12   0
  -3   8   6   97.89    5.22   0
  -2   8   6  314.58    6.33   0
  -2   8   6  320.76    5.76   0
   2  -8  -6  340.05    5.90   0
   2  -8  -6  322.83    7.21   0
  -1   8   6  280.22    5.57   0
   1  -8  -6  287.06    5.73   0
  -1   8   6  255.95    7.17   0
   1  -8  -6  270.24    7.23   0
   0   8   6  145.67    4.78   0
   0   8   6  133.49    7.74   0
   0  -8  -6  158.98    7.45   0
   0  -8  -6  141.12    4.93   0
   1   8   6  109.42    4.68   0
  -1  -8  -6   91.33    4.58   0
   1   8   6   94.64   10.85   0
   2   8   6  299.90    6.85   0
   2   8   6  316.54   13.85   0
  -2  -8  -6  272.71    5.99   0
   2   8   6  286.92   13.42   0
   3   8   6   83.22    4.93   0
   3   8   6   74.56    7.03   0
   3   8   6   79.65    7.29   0
  -3  -8  -6   69.22    4.69   0
   4   8   6   99.48    6.22   0
   4   8   6  112.84    6.57   0
   4   8   6   99.52    6.37   0
   4   8   6  105.89    6.23   0
   5   8   6   55.53    6.52   0
   5   8   6   65.19    6.66   0
   5   8   6   48.11    6.42   0
   5   8   6   47.47    6.31   0
  -3   9   6  193.82    5.64   0
   3  -9  -6  196.97    4.52   0
   3  -9  -6  212.40    6.22   0
  -2   9   6   11.22    4.36   0
   2  -9  -6   14.63    4.60   0
   2  -9  -6   13.47    4.73   0
  -1   9   6  204.13    5.34   0
   1  -9  -6  193.51    5.51   0
   1  -9  -6  191.56    7.03   0
   0  -9  -6  124.07   10.73   0
   0   9   6  110.64    4.76   0
   0  -9  -6  100.03    4.84   0
   1   9   6  338.19    6.75   0
  -1  -9  -6  297.79    5.70   0
   2   9   6   86.15    5.76   0
  -2  -9  -6   79.71    5.56   0
   3   9   6  291.20    7.12   0
  -3  -9  -6  264.30    6.06   0
   4   9   6    1.25    7.39   0
   4   9   6    1.82    4.84   0
   4   9   6    2.53    6.58   0
   4   9   6    5.68    5.80   0
   5   9   6   -3.34    7.32   0
   5   9   6    4.15    6.26   0
   5   9   6    0.40    6.28   0
   5   9   6    3.36    6.19   0
  -3  10   6   33.45    5.01   0
   3 -10  -6   38.93    5.09   0
   3 -10  -6   33.00    6.60   0
  -2  10   6   18.17    4.73   0
   2 -10  -6   15.03    4.84   0
   2 -10  -6   17.39    7.12   0
  -1  10   6  261.90    5.75   0
   1 -10  -6  252.59    9.94   0
   1 -10  -6  247.69    5.74   0
   0  10   6   77.32    4.87   0
   0 -10  -6   68.16    4.70   0
   1  10   6   18.68    5.50   0
  -1 -10  -6   22.54    4.49   0
   2  10   6   40.82    4.69   0
  -2 -10  -6   37.23    5.56   0
   3  10   6  313.28    6.65   0
  -3 -10  -6  272.25    7.34   0
   4  10   6    9.56    4.93   0
   4  10   6    4.04    5.01   0
  -2  11   6    1.97    4.87   0
   2 -11  -6   -3.35    5.01   0
   2 -11  -6    1.82    6.30   0
  -1  11   6    0.54    4.75   0
   1 -11  -6    3.32    4.88   0
   0  11   6   15.64    4.77   0
   0 -11  -6   13.82    4.61   0
   1  11   6    2.46    4.54   0
  -1 -11  -6    1.59    4.54   0
   2  11   6    7.19    4.71   0
  -2 -11  -6   10.05    4.64   0
   3  11   6   47.74    5.20   0
  -3 -11  -6   45.84    5.18   0
   4  11   6    7.87    6.48   0
   4  11   6    3.46    5.11   0
  -1  12   6    5.62    5.24   0
   1 -12  -6    6.80    5.15   0
   0  12   6   16.86    5.05   0
   0 -12  -6   20.76    5.15   0
   1  12   6    8.67    4.86   0
  -1 -12  -6    7.72    4.85   0
   2  12   6   13.35    5.20   0
  -2 -12  -6   12.16    5.18   0
   3  12   6   30.69    6.69   0
  -3 -12  -6   34.55    6.72   0
   1  10  -7   61.35    5.46   0
  -1 -10   7   48.10    6.52   0
   1  10  -7   52.20    5.22   0
  -1 -10   7   31.65    3.74   0
   0  10  -7   14.87    6.06   0
   0  10  -7   12.40    5.00   0
   0 -10   7    8.27    4.89   0
   0 -10   7   15.40    5.09   0
  -1  10  -7   21.96    5.01   0
   1 -10   7   18.56    4.93   0
   1 -10   7   15.25    4.90   0
  -2  10  -7    7.22    5.07   0
   2 -10   7    5.86    5.34   0
   2 -10   7    5.98    5.06   0
   2   9  -7    9.08    5.19   0
  -2  -9   7    6.81    4.85   0
   2   9  -7    8.67    4.83   0
   2   9  -7    4.75    4.90   0
  -1  -9   7  203.31    5.77   0
   1   9  -7  230.13    5.99   0
   1   9  -7  203.26    5.77   0
  -1  -9   7  209.77    5.68   0
   0   9  -7  166.24    5.64   0
   0   9  -7  147.13    5.46   0
   0  -9   7  136.95    5.45   0
   0  -9   7  137.43    5.55   0
  -1   9  -7   53.63    5.04   0
   1  -9   7   56.19    5.02   0
   1  -9   7   50.23    4.79   0
  -1   9  -7   58.27    6.07   0
  -2   9  -7    7.57    4.91   0
   2  -9   7    8.48    4.92   0
   2  -9   7    7.19    5.02   0
  -3   9  -7    4.01    5.10   0
   3  -9   7   -2.24    5.11   0
   3  -9   7    2.17    5.05   0
   3   8  -7    0.27    5.00   0
   3   8  -7    5.92    4.93   0
  -3  -8   7    2.67    5.22   0
   3   8  -7    5.19    4.89   0
   2   8  -7    3.44    4.79   0
  -2  -8   7    1.05    4.65   0
   2   8  -7    4.50    4.76   0
   2   8  -7    2.51    4.62   0
  -1  -8   7   80.84    5.12   0
   1   8  -7   86.95    5.27   0
   1   8  -7   74.51    4.97   0
  -1  -8   7   81.83    4.88   0
   0   8  -7    5.19    4.45   0
   0   8  -7    1.62    4.55   0
   0  -8   7    5.55    4.18   0
   0  -8   7    4.12    4.60   0
  -1   8  -7   13.58    4.40   0
   1  -8   7   11.93    4.64   0
   1  -8   7   15.04    4.45   0
  -1   8  -7   17.91    4.49   0
  -2   8  -7   92.48    5.02   0
   2  -8   7   80.59    5.05   0
   2  -8   7   77.49    5.02   0
  -3   8  -7   14.53    4.70   0
   3  -8   7   11.94    4.93   0
   3  -8   7   17.19    4.73   0
  -4   8  -7   17.55    5.12   0
   4  -8   7   17.11    5.13   0
   4  -8   7   24.23    5.15   0
  -4  -7   7    3.67    5.14   0
   4   7  -7   10.35    5.32   0
   4   7  -7    8.28    5.10   0
   4   7  -7    5.67    5.26   0
   3   7  -7   11.53    4.73   0
   3   7  -7   10.91    4.97   0
   3   7  -7   11.73    4.79   0
  -3  -7   7    6.96    4.82   0
  -2  -7   7    3.04    4.42   0
   2   7  -7    0.32    4.71   0
   2   7  -7    5.69    4.36   0
   2   7  -7    3.71    4.26   0
  -1  -7   7   20.31    4.51   0
   1   7  -7   15.75    4.38   0
   1   7  -7   14.54    4.33   0
  -1  -7   7   10.41    4.26   0
   0   7  -7   40.85    4.58   0
   0   7  -7   36.90    4.46   0
   0  -7   7   35.24    4.50   0
   0  -7   7   34.56    4.49   0
  -1   7  -7   13.88    4.31   0
  -1   7  -7   16.82    4.40   0
   1  -7   7   14.24    4.48   0
   1  -7   7   16.45    4.27   0
  -2   7  -7    6.75    4.40   0
   2  -7   7    7.12    4.42   0
   2  -7   7    8.35    4.46   0
  -3   7  -7    2.51    4.44   0
   3  -7   7    5.24    4.50   0
   3  -7   7    5.87    4.48   0
  -4   7  -7   55.30    4.93   0
   4  -7   7   55.75    4.98   0
   4  -7   7   49.49    5.00   0
  -5   7  -7   47.41    5.27   0
   5  -7   7   36.42    5.39   0
   5  -7   7   39.35    5.54   0
  -4  -6   7   18.86    4.78   0
   4   6  -7   13.95    4.97   0
   4   6  -7   16.13    5.16   0
   4   6  -7   16.37    4.93   0
   3   6  -7  133.25    5.26   0
  -3  -6   7  127.94    5.16   0
   3   6  -7  114.93    5.26   0
   3   6  -7  117.57    5.27   0
  -2  -6   7   11.94    4.22   0
   2   6  -7    2.23    4.49   0
   2   6  -7    6.37    4.16   0
   2   6  -7    9.14    4.45   0
  -1  -6   7   58.68    4.53   0
   1   6  -7   55.41    4.66   0
   1   6  -7   56.62    4.47   0
   0   6  -7   19.81    4.19   0
   0   6  -7   20.38    4.13   0
   0  -6   7   19.12    4.18   0
   0  -6   7   23.29    3.99   0
  -1   6  -7  137.50    4.73   0
  -1   6  -7  120.16    4.82   0
   1  -6   7  111.81    4.62   0
   1  -6   7  115.03    4.71   0
  -2   6  -7   56.61    4.54   0
   2  -6   7   54.76    4.68   0
   2  -6   7   61.12    4.61   0
  -3   6  -7   91.39    4.92   0
   3  -6   7   93.04    4.90   0
   3  -6   7   87.34    4.88   0
  -4   6  -7    3.04    4.49   0
   4  -6   7    3.45    4.74   0
   4  -6   7    6.43    4.52   0
  -5   6  -7   25.30    5.17   0
   5  -6   7   37.54    5.00   0
   5  -6   7   36.62    5.16   0
   4   5  -7   -1.48    4.72   0
   4   5  -7    1.47    4.73   0
   4   5  -7    4.92    4.80   0
  -4  -5   7    1.49    4.64   0
   3   5  -7   51.95    4.65   0
   3   5  -7   44.37    4.65   0
  -3  -5   7   55.47    4.74   0
   3   5  -7   52.18    4.79   0
  -2  -5   7   34.49    4.34   0
   2   5  -7   29.15    4.50   0
   2   5  -7   26.08    4.30   0
   2   5  -7   31.45    4.27   0
  -1  -5   7   14.50    4.07   0
   1   5  -7   15.10    4.24   0
   1   5  -7   16.55    4.03   0
   1   5  -7   14.56    4.03   0
   0   5  -7  120.40    4.83   0
   0   5  -7  102.70    4.78   0
   0  -5   7   98.17    4.67   0
   0  -5   7  107.43    4.66   0
  -1   5  -7  268.18    5.39   0
  -1   5  -7  240.39    6.15   0
   1  -5   7  236.27    5.36   0
   1  -5   7  243.33    5.51   0
  -2   5  -7  449.47    7.21   0
   2  -5   7  441.27    6.23   0
   2  -5   7  434.50    6.24   0
  -2   5  -7  478.50    6.19   0
  -3   5  -7  137.24    4.93   0
   3  -5   7  137.78    4.86   0
   3  -5   7  123.73    5.68   0
  -4   5  -7    3.07    4.32   0
   4  -5   7    7.30    3.16   0
   4  -5   7    4.66    4.50   0
  -5   5  -7    2.72    4.64   0
   5  -5   7    5.27    4.85   0
   5  -5   7    1.76    4.80   0
  -5  -4   7    8.59    5.17   0
   5   4  -7    0.86    5.21   0
   5   4  -7    4.16    5.23   0
   5   4  -7    7.76    5.14   0
   4   4  -7  110.77    3.89   0
   4   4  -7  118.95    5.23   0
   4   4  -7  120.10    5.30   0
  -4  -4   7  118.05    5.14   0
  -3  -4   7   16.50    4.43   0
   3   4  -7    9.74    4.43   0
   3   4  -7   16.60    4.25   0
   3   4  -7   10.92    4.26   0
  -2  -4   7   27.35    3.05   0
   2   4  -7   27.06    4.41   0
   2   4  -7   22.00    4.08   0
   2   4  -7   24.88    4.21   0
  -1  -4   7   25.94    4.14   0
   1   4  -7   26.36    3.18   0
   1   4  -7   31.96    4.24   0
   1   4  -7   28.19    4.28   0
   0   4  -7  411.05    5.98   0
   0   4  -7  374.90    6.06   0
   0  -4   7  372.38    5.71   0
   0  -4   7  370.51    6.08   0
  -1   4  -7  230.25    5.05   0
  -1   4  -7  195.48    6.16   0
   1  -4   7  192.29    4.93   0
   1  -4   7  195.73    5.26   0
  -2   4  -7  255.35    6.41   0
   2  -4   7  231.65    5.27   0
   2  -4   7  246.71    6.36   0
  -2   4  -7  263.56    5.23   0
  -3   4  -7  420.71    6.36   0
   3  -4   7  425.66    6.10   0
   3  -4   7  404.00    6.82   0
  -4   4  -7   68.91    4.79   0
   4  -4   7   79.06    4.54   0
   4  -4   7   69.12    5.59   0
   5  -4   7  103.95    4.89   0
   5  -4   7   88.74    5.30   0
  -5   4  -7   94.22    6.23   0
   6  -4   7   19.97    3.50   0
   6  -4   7   19.39    5.35   0
   6  -4   7   21.93    4.78   0
  -6   4  -7   16.73    5.30   0
   5   3  -7   11.27    5.07   0
  -5  -3   7    7.60    4.93   0
   5   3  -7    8.35    5.03   0
   5   3  -7   15.07    5.07   0
   4   3  -7  151.55    5.54   0
   4   3  -7  167.01    5.40   0
   4   3  -7  161.89    5.36   0
  -4  -3   7  155.03    5.40   0
  -3  -3   7  172.09    3.94   0
   3   3  -7  173.88    5.13   0
   3   3  -7  183.68    5.04   0
   3   3  -7  156.19    5.00   0
  -2  -3   7  116.55    4.53   0
   2   3  -7   80.62    4.69   0
   2   3  -7   92.50    4.40   0
   2   3  -7   82.28    4.27   0
  -1  -3   7    5.99    3.70   0
   1   3  -7    5.91    4.11   0
   1   3  -7    6.67    4.81   0
   1   3  -7    8.00    3.95   0
   0   3  -7    0.16    4.00   0
   0   3  -7    2.80    3.84   0
   0  -3   7    0.21    3.79   0
  -1   3  -7    0.63    3.90   0
  -1   3  -7   -0.72    5.01   0
   1  -3   7    5.88    4.15   0
   1  -3   7    0.15    3.84   0
  -2   3  -7  980.16    9.97   0
   2  -3   7  941.74    7.65   0
   2  -3   7  936.85    9.77   0
  -2   3  -7 1014.08    7.79   0
  -3   3  -7   99.47    5.81   0
   3  -3   7  107.37    4.73   0
   3  -3   7  104.88    6.00   0
   4  -3   7    3.61    4.14   0
  -4   3  -7    1.71    4.27   0
   4  -3   7    0.09    5.40   0
  -5   3  -7  158.52    6.34   0
   5  -3   7  177.47    4.08   0
   5  -3   7  178.99    5.73   0
   6  -3   7  239.69    5.94   0
   6  -3   7  223.75    6.70   0
   6  -3   7  214.20    5.53   0
  -6   3  -7  218.16    6.49   0
   5   2  -7    9.66    4.84   0
  -5  -2   7    7.29    4.80   0
   5   2  -7    8.44    4.71   0
   5   2  -7   12.24    4.84   0
  -4  -2   7    1.06    4.32   0
   4   2  -7    2.89    4.41   0
   4   2  -7   -2.06    4.50   0
   4   2  -7   -0.68    3.20   0
  -3  -2   7   33.17    2.98   0
   3   2  -7   34.96    4.19   0
   3   2  -7   35.77    4.33   0
   3   2  -7   30.15    4.35   0
   2   2  -7   28.87    4.16   0
  -2  -2   7   30.44    3.95   0
   2   2  -7   34.17    4.29   0
   2   2  -7   25.78    4.02   0
  -1  -2   7  144.05    4.45   0
   1   2  -7  137.75    4.61   0
   1   2  -7  149.60    4.60   0
   1   2  -7  139.51    4.61   0
   0   2  -7   10.05    4.01   0
   0   2  -7    9.67    3.89   0
   0  -2   7    8.16    3.88   0
   0   2  -7   13.19    4.72   0
  -1   2  -7   92.36    4.30   0
   1  -2   7   81.81    5.32   0
  -1   2  -7   77.16    5.55   0
   1  -2   7   71.65    4.36   0
  -2   2  -7  502.78    8.59   0
   2  -2   7  503.14    6.18   0
   2  -2   7  478.58    8.39   0
  -2   2  -7  524.62    6.11   0
  -3   2  -7  440.02    7.99   0
   3  -2   7  460.77    5.93   0
   3  -2   7  438.56    8.19   0
  -4   2  -7    3.77    5.20   0
   4  -2   7    1.82    3.94   0
   4  -2   7    2.10    5.26   0
   5  -2   7   95.05    4.72   0
   5  -2   7   76.70    5.23   0
  -5   2  -7   74.57    5.91   0
   6  -2   7  135.91    5.41   0
   6  -2   7  115.62    7.13   0
   6  -2   7  116.73    4.09   0
  -6   2  -7  114.77    7.08   0
   5   1  -7    5.70    4.88   0
  -5  -1   7    8.83    4.83   0
   5   1  -7    6.66    3.48   0
   4   1  -7   46.90    4.72   0
  -4  -1   7   41.97    4.49   0
   4   1  -7   48.07    4.70   0
  -3  -1   7   17.62    3.99   0
   3   1  -7   25.59    4.01   0
   3   1  -7   19.34    4.12   0
   3   1  -7   15.10    3.95   0
   2   1  -7  217.86    5.24   0
  -2  -1   7  222.44    3.94   0
   2   1  -7  215.33    4.86   0
   2   1  -7  217.46    6.01   0
  -1  -1   7  183.81    4.67   0
   1   1  -7  182.21    4.83   0
   1   1  -7  186.34    4.92   0
   1   1  -7  180.19    4.98   0
   0   1  -7  864.72    7.47   0
   0   1  -7  844.68    8.97   0
   0  -1   7  812.51    7.23   0
   0   1  -7  828.27    8.95   0
  -1   1  -7   -2.80    3.88   0
  -1   1  -7    0.88    5.82   0
   1  -1   7    4.68    3.93   0
  -1   1  -7    1.43    4.72   0
  -2   1  -7    3.74    3.80   0
  -2   1  -7    5.35    5.48   0
   2  -1   7    5.43    4.11   0
   2  -1   7    3.30    5.38   0
  -3   1  -7   22.87    5.03   0
   3  -1   7   23.57    4.17   0
   3  -1   7   21.30    5.90   0
   4  -1   7    3.90    4.04   0
   4  -1   7    0.03    5.27   0
  -4   1  -7   -1.46    5.06   0
   5  -1   7  100.40    4.91   0
   5  -1   7   95.51    5.26   0
  -5   1  -7   86.58    6.03   0
   6  -1   7    7.24    3.43   0
   6  -1   7    8.26    5.90   0
   6  -1   7    4.14    4.77   0
  -6   1  -7   10.83    5.94   0
   5   0  -7    8.28    5.00   0
  -5   0   7    8.50    3.47   0
  -5   0   7    3.35    4.83   0
   5   0  -7   13.95    4.89   0
   4   0  -7    6.80    4.51   0
  -4   0   7    3.93    4.23   0
  -4   0   7   -0.94    4.50   0
   4   0  -7    4.51    4.19   0
   3   0  -7  269.71    5.24   0
   3   0  -7  270.29    4.39   0
  -3   0   7  272.92    5.33   0
  -3   0   7  273.86    5.52   0
  -2   0   7  173.34    3.70   0
   2   0  -7  171.65    4.90   0
  -2   0   7  170.85    4.91   0
   2   0  -7  161.42    4.70   0
  -1   0   7   20.55    3.84   0
   1   0  -7   27.39    4.09   0
   1   0  -7   21.56    4.89   0
   1   0  -7   18.44    3.95   0
   0   0   7 1842.98   10.08   0
   0   0  -7 1830.60   10.14   0
   0   0  -7 1877.74   13.41   0
   0   0  -7 1777.76   13.63   0
  -1   0  -7  211.49    4.94   0
  -1   0  -7  187.58    8.03   0
   1   0   7  190.13    4.93   0
  -1   0  -7  184.95    8.19   0
  -2   0  -7  750.53    7.03   0
  -2   0  -7  655.71   19.11   0
   2   0   7  692.76    7.08   0
  -2   0  -7  699.93   19.72   0
   3   0   7  105.79    4.79   0
   3   0   7   97.52    7.94   0
  -3   0  -7   96.12    7.65   0
   4   0   7  862.41    7.65   0
   4   0   7  793.28   11.07   0
  -4   0  -7  770.16   11.03   0
   5   0   7   12.75    3.16   0
   5   0   7   13.00    5.58   0
  -5   0  -7    9.45    4.41   0
   6   0   7   22.80    4.90   0
   6   0   7   21.89    4.74   0
   6   0   7   21.75    6.10   0
  -6   0  -7   17.75    6.01   0
   5  -1  -7   12.75    3.48   0
  -5   1   7    7.98    4.81   0
  -5   1   7    8.95    4.81   0
   5  -1  -7    7.48    4.55   0
   4  -1  -7    2.87    4.44   0
  -4   1   7    2.80    4.35   0
  -4   1   7    1.83    4.32   0
   4  -1  -7    4.21    4.33   0
   3  -1  -7    3.75    3.99   0
  -3   1   7    0.68    3.83   0
  -3   1   7    4.05    4.18   0
   3  -1  -7    5.41    4.10   0
   2  -1  -7   96.22    5.15   0
  -2   1   7  107.34    4.47   0
   2  -1  -7   99.68    4.34   0
  -2   1   7  100.90    4.56   0
   1  -1  -7    2.24    3.86   0
  -1   1   7    1.60    3.83   0
   1  -1  -7    0.16    4.12   0
  -1   1   7    4.84    3.75   0
   0  -1  -7   -0.61    4.49   0
   0  -1  -7    0.58    3.00   0
   0   1   7   -3.33    3.84   0
   0  -1  -7   -0.23    4.59   0
  -1  -1  -7    0.29    7.01   0
  -1  -1  -7    6.97    3.98   0
  -1  -1  -7    1.45    7.28   0
   1   1   7    1.13    3.87   0
  -2  -1  -7  151.19    4.84   0
   2   1   7  133.31    5.05   0
   3   1   7 1314.43    9.02   0
   4   1   7 1537.23    9.26   0
   4   1   7 1411.49   15.22   0
  -4  -1  -7 1406.12   14.86   0
   5   1   7  210.40    5.23   0
   5   1   7  201.90    6.94   0
  -5  -1  -7  184.76    6.78   0
   6   1   7    7.05    4.82   0
   6   1   7   12.60    6.02   0
  -6  -1  -7   18.86    6.07   0
   6   1   7   16.01    4.67   0
   5  -2  -7   74.76    5.26   0
  -5   2   7   82.78    5.36   0
  -5   2   7   71.05    5.42   0
   5  -2  -7   83.44    5.37   0
   4  -2  -7   89.06    4.90   0
  -4   2   7   90.90    4.80   0
  -4   2   7   96.83    4.86   0
   4  -2  -7   79.45    4.97   0
   3  -2  -7  133.83    4.88   0
  -3   2   7  132.56    4.84   0
   3  -2  -7  138.46    4.86   0
  -3   2   7  131.01    4.77   0
   2  -2  -7   44.74    4.18   0
  -2   2   7   47.58    4.08   0
   2  -2  -7   40.64    3.25   0
  -2   2   7   37.12    3.96   0
   1  -2  -7  216.19    5.34   0
  -1   2   7  226.78    5.16   0
   1  -2  -7  214.62    5.29   0
  -1   2   7  207.44    6.06   0
   0  -2  -7  174.63    6.19   0
   0  -2  -7  167.02    5.16   0
   0   2   7  172.07    6.26   0
   0   2   7  175.54    4.91   0
  -1  -2  -7   -1.43    3.89   0
   1   2   7    2.10    4.07   0
   2   2   7   12.29    4.22   0
  -2  -2  -7   17.80    3.97   0
   3   2   7   17.53    4.36   0
   4   2   7   12.45    4.01   0
   4   2   7   11.13    6.71   0
   4   2   7    9.66    6.52   0
   5   2   7   38.61    4.40   0
   5   2   7   33.11    5.81   0
   5   2   7   34.45    5.69   0
   5   2   7   31.07    4.28   0
   6   2   7   51.58    5.02   0
   6   2   7   48.57    6.41   0
   6   2   7   42.53    3.70   0
   6   2   7   42.57    6.31   0
   5  -3  -7   41.27    5.17   0
  -5   3   7   39.48    5.00   0
   5  -3  -7   36.70    5.14   0
  -5   3   7   45.11    5.13   0
   4  -3  -7  139.93    5.12   0
  -4   3   7  131.08    3.78   0
  -4   3   7  137.24    5.23   0
   4  -3  -7  145.46    5.16   0
  -3   3   7  163.17    4.89   0
   3  -3  -7  166.46    4.95   0
  -3   3   7  157.90    5.00   0
   3  -3  -7  163.30    4.94   0
   2  -3  -7   40.05    4.18   0
  -2   3   7   44.56    4.26   0
   2  -3  -7   37.68    4.41   0
  -2   3   7   39.41    4.13   0
   1  -3  -7  227.72    5.54   0
  -1   3   7  241.97    5.09   0
   1  -3  -7  212.26    5.06   0
  -1   3   7  206.50    5.37   0
   0  -3  -7   81.95    5.66   0
   0  -3  -7   80.33    4.61   0
   0   3   7   70.99    5.43   0
   0   3   7   75.45    4.33   0
  -1  -3  -7    3.27    3.95   0
  -1  -3  -7    2.38    7.21   0
   1   3   7    1.58    4.01   0
   1   3   7    2.85    7.01   0
   2   3   7  236.40    5.39   0
  -2  -3  -7  261.27    5.30   0
   3   3   7   81.86    5.17   0
   4   3   7   30.66    4.41   0
   4   3   7   34.19    6.80   0
   4   3   7   34.89    6.93   0
   5   3   7   12.72    4.40   0
   5   3   7   13.14    4.44   0
   5   3   7   12.60    5.52   0
   5   3   7   12.95    5.50   0
   6   3   7   14.90    5.26   0
   6   3   7   16.02    6.20   0
   6   3   7   13.47    4.76   0
   6   3   7   10.46    6.12   0
   5  -4  -7   -2.21    4.97   0
   5  -4  -7   -0.84    5.13   0
  -5   4   7    5.82    5.10   0
  -5   4   7    1.04    5.07   0
   4  -4  -7    6.16    4.43   0
  -4   4   7    2.91    4.60   0
  -4   4   7    1.10    4.50   0
   4  -4  -7    3.71    4.48   0
   3  -4  -7   15.64    4.22   0
  -3   4   7   15.44    4.19   0
   3  -4  -7   13.64    3.10   0
  -3   4   7   15.58    4.27   0
   2  -4  -7   50.02    4.26   0
  -2   4   7   42.87    5.06   0
   2  -4  -7   51.40    4.42   0
  -2   4   7   52.83    4.37   0
   1  -4  -7  128.97    4.81   0
  -1   4   7  134.74    4.56   0
   1  -4  -7  113.82    4.66   0
  -1   4   7  111.21    4.68   0
   0   4   7 1231.97    9.31   0
   0  -4  -7 1294.23   11.20   0
   0  -4  -7 1158.02    9.10   0
   0   4   7 1119.80   11.03   0
  -1  -4  -7 1138.94    9.87   0
  -1  -4  -7  948.31   13.81   0
   1   4   7 1003.49    8.97   0
   1   4   7  967.75   13.60   0
   2   4   7  141.02    5.24   0
  -2  -4  -7  154.28    4.85   0
   3   4   7    9.98   10.12   0
   3   4   7   11.87    4.27   0
   3   4   7   11.92   10.38   0
   4   4   7  195.72    7.99   0
   4   4   7  233.85    5.73   0
   4   4   7  200.18    8.67   0
   5   4   7   18.90    4.38   0
   5   4   7   18.46    5.81   0
   5   4   7   16.33    4.39   0
   5   4   7   17.36    5.53   0
   6   4   7   16.71    5.29   0
   6   4   7    8.10    5.01   0
   6   4   7   13.05    6.35   0
   6   4   7   10.85    6.18   0
   5  -5  -7   24.91    5.26   0
   5  -5  -7   21.14    5.30   0
  -5   5   7   22.18    5.21   0
  -5   5   7   22.97    5.25   0
  -4   5   7   34.97    4.77   0
   4  -5  -7   36.01    4.89   0
  -4   5   7   34.60    4.77   0
   4  -5  -7   28.11    4.88   0
   3  -5  -7    0.30    4.42   0
  -3   5   7   -1.32    4.49   0
   3  -5  -7   -2.30    4.50   0
  -3   5   7   -0.36    4.11   0
  -2   5   7   37.51    4.27   0
   2  -5  -7   37.73    4.23   0
   2  -5  -7   34.99    4.34   0
  -2   5   7   32.81    4.21   0
   1  -5  -7  203.37    5.35   0
   1  -5  -7  187.63    6.06   0
  -1   5   7  196.06    5.10   0
  -1   5   7  170.05    5.02   0
   0   5   7 1145.15   10.01   0
   0   5   7 1267.10   10.13   0
   0  -5  -7 1324.45   10.67   0
   0  -5  -7 1250.43    9.94   0
   1   5   7  730.99   10.44   0
  -1  -5  -7  867.76    9.37   0
  -1  -5  -7  729.48   10.77   0
   1   5   7  748.87    8.82   0
   2   5   7  711.65   13.05   0
   2   5   7  663.22    8.12   0
  -2  -5  -7  676.87   12.32   0
   3   5   7    3.29    5.12   0
   3   5   7    0.79    5.94   0
   3   5   7    0.40    6.41   0
   4   5   7  235.98    8.12   0
   4   5   7  226.34    5.56   0
   4   5   7  274.02    5.95   0
   4   5   7  241.03    7.77   0
   5   5   7   29.72    5.87   0
   5   5   7   32.44    4.64   0
   5   5   7   29.86    6.83   0
   5   5   7   28.11    4.45   0
   6   5   7   72.84    5.37   0
   6   5   7   66.09    6.92   0
   6   5   7   68.23    6.68   0
   6   5   7   68.93    5.37   0
   4  -6  -7    4.58    4.84   0
  -4   6   7    5.82    4.90   0
  -4   6   7    1.93    3.46   0
   4  -6  -7    2.89    4.86   0
   3  -6  -7  122.29    5.03   0
  -3   6   7  109.41    5.11   0
   3  -6  -7  120.86    6.06   0
  -3   6   7  115.00    4.73   0
   2  -6  -7   95.28    4.65   0
  -2   6   7   86.79    4.66   0
   2  -6  -7   80.70    4.71   0
  -2   6   7   82.59    4.64   0
  -1   6   7   13.13    4.09   0
   1  -6  -7   11.76    4.27   0
   1  -6  -7   18.68    5.05   0
  -1   6   7   18.90    3.94   0
   0   6   7  396.53    7.25   0
   0  -6  -7  412.78    6.93   0
   0  -6  -7  423.85    6.75   0
   0   6   7  428.07    6.92   0
   1   6   7    3.55    4.94   0
  -1  -6  -7   -0.70    4.98   0
   1   6   7    3.82    4.96   0
  -1  -6  -7    2.56    5.02   0
   2   6   7  383.58    8.85   0
   2   6   7  338.84    7.52   0
  -2  -6  -7  357.26    8.01   0
   3   6   7  209.85    7.83   0
   3   6   7  204.13    6.61   0
   3   6   7  192.62    6.97   0
   4   6   7  708.34    8.81   0
   4   6   7  600.02    7.65   0
   4   6   7  678.06   10.65   0
   4   6   7  643.10   10.45   0
   5   6   7   87.74    6.53   0
   5   6   7   95.84    5.44   0
   5   6   7   91.86    5.04   0
   5   6   7   92.19    6.60   0
   6   6   7    6.44    6.46   0
   6   6   7    8.12    6.25   0
   6   6   7    5.42    5.04   0
   6   6   7   12.66    6.48   0
  -4   7   7  117.84    5.81   0
   4  -7  -7  154.82    5.85   0
  -4   7   7  129.51    5.68   0
   4  -7  -7  125.09    5.87   0
  -3   7   7    3.10    4.47   0
   3  -7  -7    0.33    4.50   0
   3  -7  -7   -3.17    4.71   0
  -3   7   7    2.01    4.61   0
  -2   7   7  157.62    5.26   0
   2  -7  -7  191.79    5.30   0
  -2   7   7  166.14    5.29   0
   2  -7  -7  172.83    5.49   0
  -1   7   7  281.24    6.49   0
  -1   7   7  286.32    6.19   0
   1  -7  -7  306.94    5.88   0
   1  -7  -7  289.71    6.97   0
   0   7   7  874.91    8.48   0
   0  -7  -7  924.29   10.42   0
   0  -7  -7  892.11    8.41   0
   0   7   7  907.27   10.40   0
  -1  -7  -7    2.47    5.20   0
   1   7   7    0.78    4.98   0
   1   7   7    4.60    6.05   0
  -1  -7  -7    0.76    5.33   0
   2   7   7  846.97    9.92   0
  -2  -7  -7  772.11    9.55   0
   2   7   7  742.01   10.27   0
   3   7   7    7.59    5.30   0
   3   7   7   10.07    5.34   0
   3   7   7    9.05    5.46   0
   3   7   7   10.90    5.22   0
   4   7   7    1.66    5.68   0
   4   7   7   -0.22    4.55   0
   4   7   7    0.75    5.69   0
   4   7   7    0.90    5.50   0
   5   7   7   19.90    4.95   0
   5   7   7   12.19    6.08   0
   5   7   7   13.64    4.85   0
   5   7   7   13.36    6.17   0
  -4   8   7   19.41    6.50   0
   4  -8  -7   28.06    5.32   0
   4  -8  -7   25.22    5.33   0
  -4   8   7   18.71    5.23   0
  -3   8   7   20.66    4.83   0
  -3   8   7   25.72    4.84   0
   3  -8  -7   30.78    4.67   0
   3  -8  -7   31.44    5.98   0
  -2   8   7  284.39    5.86   0
   2  -8  -7  281.95    5.98   0
  -2   8   7  257.41    6.91   0
   2  -8  -7  275.67    6.13   0
  -1   8   7   62.42    4.72   0
   1  -8  -7   55.96    4.82   0
   1  -8  -7   66.38    5.79   0
  -1   8   7   59.08    5.70   0
   0   8   7   66.36    5.51   0
   0  -8  -7   79.75    6.08   0
   0   8   7   69.56    5.80   0
   0  -8  -7   78.27    4.76   0
   1   8   7   76.16    4.91   0
  -1  -8  -7   63.28    5.64   0
   1   8   7   65.00    7.39   0
   2   8   7  568.60   11.40   0
   2   8   7  569.65    8.50   0
  -2  -8  -7  518.38    7.53   0
   3   8   7   31.18    6.00   0
   3   8   7   28.37    6.42   0
   3   8   7   27.30    5.75   0
   4   8   7    5.50    5.90   0
   4   8   7    5.40    5.76   0
   4   8   7    3.70    5.82   0
   4   8   7    4.74    5.63   0
   5   8   7    4.20    6.21   0
   5   8   7    3.63    6.12   0
   5   8   7    3.68    6.15   0
   5   8   7    3.03    6.13   0
  -3   9   7   16.30    5.01   0
   3  -9  -7   21.70    5.19   0
  -3   9   7   21.20    5.13   0
   3  -9  -7   19.49    6.25   0
  -2   9   7    9.38    4.82   0
   2  -9  -7    5.83    4.83   0
  -2   9   7    6.08    5.79   0
   2  -9  -7    6.59    5.88   0
  -1   9   7  189.12    6.97   0
  -1   9   7  216.58    5.59   0
   1  -9  -7  227.42    5.66   0
   1  -9  -7  212.53    7.35   0
   0   9   7   51.14    4.72   0
   0  -9  -7   54.23    6.87   0
   0  -9  -7   45.65    4.54   0
   0   9   7   44.51    6.80   0
   1   9   7  444.26    7.59   0
  -1  -9  -7  401.37    7.32   0
   2   9   7  235.40    6.20   0
  -2  -9  -7  198.38    5.98   0
   3   9   7   44.75    9.44   0
   3   9   7   41.72    9.39   0
   3   9   7   39.58    5.05   0
  -3  -9  -7   42.47    5.93   0
   4   9   7   18.45    6.16   0
   4   9   7   17.95    7.05   0
   4   9   7   14.22    6.07   0
   4   9   7   16.32    6.94   0
   5   9   7   34.69    6.84   0
   5   9   7   35.30    6.71   0
   5   9   7   38.06    6.89   0
   5   9   7   29.11    6.70   0
  -2  10   7   40.32    5.20   0
   2 -10  -7   47.85    5.24   0
   2 -10  -7   46.39    6.48   0
  -1  10   7    9.74    4.77   0
   1 -10  -7   15.44    7.26   0
   1 -10  -7   17.40    5.77   0
   0  10   7    5.15    4.58   0
   0 -10  -7    4.50    4.51   0
   1  10   7   26.98    5.73   0
  -1 -10  -7   29.15    4.95   0
   2  10   7   90.25    5.36   0
  -2 -10  -7   69.60    5.17   0
   3  10   7  231.50    7.40   0
  -3 -10  -7  228.42    6.16   0
   4  10   7    7.11    5.27   0
   4  10   7    5.70    6.31   0
  -2  11   7   24.27    5.37   0
   2 -11  -7   15.82    5.51   0
   2 -11  -7   18.33    7.78   0
  -1  11   7   31.30    5.08   0
   1 -11  -7   32.12   10.77   0
   1 -11  -7   25.11    5.26   0
   0  11   7    1.24    4.65   0
   0 -11  -7   -0.83    4.67   0
   1  11   7   22.86    4.97   0
  -1 -11  -7   21.38    4.95   0
   2  11   7    2.13    5.06   0
  -2 -11  -7    1.28    6.07   0
   3  11   7    1.56    6.25   0
  -3 -11  -7    3.25    5.04   0
   0  12   7  220.10    6.15   0
   0 -12  -7  194.52    6.13   0
   1  12   7   77.89    6.86   0
  -1 -12  -7   82.33    5.66   0
   2  12   7   37.19    5.72   0
  -2 -12  -7   28.46    6.53   0
   0  10  -8    0.21    5.25   0
   0  10  -8   -1.83    5.12   0
   0 -10   8    0.25    5.11   0
   0 -10   8    0.95    5.14   0
  -1  10  -8   27.02    5.44   0
   1 -10   8   27.78    5.27   0
   1 -10   8   14.41    5.12   0
   2   9  -8   21.91    5.54   0
  -2  -9   8   14.15    5.28   0
   2   9  -8   20.17    5.41   0
   2   9  -8   16.16    5.32   0
   1   9  -8   10.61    5.10   0
  -1  -9   8    6.37    4.99   0
   1   9  -8    9.04    5.14   0
   0   9  -8    2.41    4.97   0
   0   9  -8    1.74    4.84   0
   0  -9   8    1.33    4.76   0
   0  -9   8    3.69    5.23   0
  -1   9  -8   15.00    4.96   0
   1  -9   8   16.22    4.83   0
   1  -9   8   16.74    5.27   0
  -1   9  -8   19.99    4.81   0
  -2   9  -8    3.13    6.24   0
   2  -9   8    2.65    5.01   0
   2  -9   8   -0.44    5.15   0
  -3   9  -8    6.02    5.37   0
   3  -9   8    9.19    5.31   0
   3  -9   8   10.78    5.32   0
   2   8  -8    6.10    5.19   0
  -2  -8   8    3.83    4.97   0
   2   8  -8    0.12    4.84   0
   2   8  -8    5.91    4.83   0
  -1  -8   8   89.84    5.30   0
   1   8  -8   96.40    5.31   0
   1   8  -8   89.00    5.14   0
   0   8  -8    1.73    4.73   0
   0   8  -8    3.69    4.84   0
   0  -8   8   -1.06    4.64   0
   0  -8   8    2.53    4.66   0
  -1   8  -8    6.89    4.76   0
   1  -8   8    3.35    4.75   0
   1  -8   8    2.53    4.68   0
  -1   8  -8    8.62    4.57   0
  -2   8  -8   17.78    4.91   0
   2  -8   8   18.73    4.92   0
   2  -8   8   18.48    4.70   0
  -3   8  -8    5.71    6.07   0
   3  -8   8    9.57    4.90   0
   3  -8   8    7.23    4.99   0
  -4   8  -8   56.00    5.55   0
   4  -8   8   61.27    5.48   0
   4  -8   8   57.07    5.60   0
   3   7  -8   17.81    5.09   0
  -3  -7   8   18.32    5.07   0
   3   7  -8    8.25    5.05   0
   3   7  -8   12.34    5.10   0
   2   7  -8   -2.16    4.77   0
  -2  -7   8    0.73    4.70   0
   2   7  -8   -0.58    4.64   0
   2   7  -8    1.17    4.57   0
  -1  -7   8    8.14    4.41   0
   1   7  -8    4.14    4.54   0
   1   7  -8   -2.30    4.67   0
   1   7  -8    1.21    4.43   0
   0   7  -8  146.14    5.10   0
   0   7  -8  128.45    5.08   0
   0  -7   8  115.72    4.86   0
   0  -7   8  119.10    6.19   0
  -1   7  -8  128.52    5.14   0
  -1   7  -8  126.28    5.14   0
   1  -7   8  112.90    5.06   0
   1  -7   8  121.96    5.12   0
  -2   7  -8    6.48    5.47   0
   2  -7   8    3.81    4.47   0
   2  -7   8   -0.15    4.41   0
  -3   7  -8    0.69    4.72   0
   3  -7   8   -3.12    4.51   0
   3  -7   8    0.30    4.62   0
  -4   7  -8    2.18    6.06   0
   4  -7   8    1.49    5.00   0
   4  -7   8   -1.54    5.07   0
   3   6  -8    9.11    4.85   0
  -3  -6   8    8.61    4.82   0
   3   6  -8   15.67    4.80   0
   3   6  -8    6.80    4.84   0
  -2  -6   8    1.76    4.33   0
   2   6  -8    0.79    4.51   0
   2   6  -8    4.40    4.39   0
   2   6  -8    4.64    4.38   0
  -1  -6   8   67.45    4.65   0
   1   6  -8   66.73    4.79   0
   1   6  -8   62.30    4.93   0
   1   6  -8   70.47    4.82   0
   0   6  -8    5.05    4.41   0
   0   6  -8    3.87    4.46   0
   0  -6   8    5.73    4.21   0
   0  -6   8    1.48    4.19   0
  -1   6  -8   36.26    4.34   0
  -1   6  -8   30.17    5.22   0
   1  -6   8   22.76    4.55   0
   1  -6   8   28.81    4.21   0
  -2   6  -8  185.27    5.42   0
   2  -6   8  174.51    5.14   0
   2  -6   8  167.86    5.39   0
  -2   6  -8  200.41    5.06   0
  -3   6  -8   74.53    4.85   0
   3  -6   8   63.62    4.90   0
   3  -6   8   72.28    4.89   0
  -4   6  -8   10.46    5.76   0
   4  -6   8   10.56    4.64   0
   4  -6   8    8.87    4.78   0
  -5   6  -8   18.41    5.40   0
   5  -6   8   21.58    5.14   0
   5  -6   8   18.50    6.51   0
   4   5  -8   13.63    3.77   0
   4   5  -8   14.05    5.11   0
   4   5  -8   12.30    5.11   0
  -4  -5   8    7.79    5.02   0
   3   5  -8   36.52    4.83   0
  -3  -5   8   31.46    4.73   0
   3   5  -8   32.55    4.76   0
   3   5  -8   26.33    4.63   0
  -2  -5   8   -2.80    4.35   0
   2   5  -8    3.16    4.57   0
   2   5  -8   -0.22    4.32   0
   2   5  -8    2.07    4.12   0
  -1  -5   8   35.90    4.49   0
   1   5  -8   41.04    4.61   0
   1   5  -8   35.54    4.42   0
   1   5  -8   41.51    4.45   0
   0   5  -8   60.82    4.64   0
   0   5  -8   49.51    4.45   0
   0  -5   8   48.25    4.49   0
   0  -5   8   50.52    4.50   0
  -1   5  -8  362.98    5.86   0
  -1   5  -8  301.35    6.71   0
   1  -5   8  286.62    5.61   0
   1  -5   8  289.84    5.68   0
  -2   5  -8   56.46    4.63   0
   2  -5   8   49.18    4.63   0
   2  -5   8   55.32    5.48   0
  -2   5  -8   61.28    3.35   0
  -3   5  -8   37.64    4.53   0
   3  -5   8   36.57    4.63   0
   3  -5   8   37.11    5.64   0
  -4   5  -8   42.63    4.83   0
   4  -5   8   37.41    3.55   0
   4  -5   8   40.25    4.83   0
  -5   5  -8  152.11    6.96   0
   5  -5   8  157.36    5.71   0
   5  -5   8  148.31    6.12   0
   4   4  -8    1.25    3.44   0
   4   4  -8    1.49    4.86   0
  -4  -4   8    0.75    5.03   0
   4   4  -8    4.99    4.94   0
  -3  -4   8    3.24    4.58   0
   3   4  -8    3.55    4.67   0
   3   4  -8    8.69    4.40   0
   3   4  -8    5.85    4.40   0
  -2  -4   8   30.13    4.36   0
   2   4  -8   30.94    4.52   0
   2   4  -8   29.66    4.45   0
   2   4  -8   31.25    4.46   0
  -1  -4   8   87.49    4.77   0
   1   4  -8   89.85    4.67   0
   1   4  -8   90.07    4.65   0
   1   4  -8   83.77    4.59   0
   0   4  -8  186.65    5.19   0
   0   4  -8  171.19    5.02   0
   0  -4   8  156.64    4.89   0
  -1   4  -8  352.40    5.75   0
  -1   4  -8  298.13    6.62   0
   1  -4   8  293.24    5.59   0
   1  -4   8  309.74    6.69   0
  -2   4  -8  125.87    5.07   0
   2  -4   8  112.88    4.60   0
   2  -4   8  119.17    5.19   0
  -2   4  -8  142.56    4.83   0
  -3   4  -8   70.09    4.82   0
   3  -4   8   65.85    3.51   0
   3  -4   8   62.34    4.66   0
  -4   4  -8   27.16    4.65   0
   4  -4   8   36.05    4.56   0
   4  -4   8   29.32    4.68   0
  -5   4  -8  141.98    6.79   0
   5  -4   8  185.63    5.47   0
   5  -4   8  167.18    5.98   0
   4   3  -8    3.94    4.80   0
   4   3  -8   -0.67    4.71   0
  -4  -3   8    2.87    4.79   0
   4   3  -8    6.55    4.83   0
  -3  -3   8   29.56    4.58   0
   3   3  -8   27.90    4.63   0
   3   3  -8   29.04    4.60   0
   3   3  -8   21.15    4.45   0
  -2  -3   8   46.67    4.31   0
   2   3  -8   41.57    4.47   0
   2   3  -8   43.02    4.39   0
   2   3  -8   34.24    4.44   0
  -1  -3   8   29.63    4.17   0
   1   3  -8   38.69    4.46   0
   1   3  -8   29.00    4.17   0
   1   3  -8   36.78    4.21   0
   0   3  -8   54.85    4.19   0
   0   3  -8   44.40    4.41   0
   0  -3   8   47.80    4.15   0
   0   3  -8   50.79    4.32   0
  -1   3  -8    0.23    3.86   0
  -1   3  -8    0.96    4.07   0
   1  -3   8    4.00    3.88   0
   1  -3   8    1.87    4.77   0
  -2   3  -8   -1.16    3.93   0
  -2   3  -8    2.50    5.22   0
   2  -3   8   -1.53    2.90   0
   2  -3   8    3.06    5.00   0
  -3   3  -8   63.16    4.97   0
   3  -3   8   64.17    4.34   0
   3  -3   8   58.78    5.70   0
  -4   3  -8  127.40    6.17   0
   4  -3   8  138.97    3.70   0
   4  -3   8  133.68    6.34   0
   5  -3   8   21.27    4.48   0
   5  -3   8   14.23    4.93   0
  -5   3  -8   13.05    5.84   0
   6  -3   8   -1.82    4.77   0
   6  -3   8    3.26    6.66   0
   6  -3   8    4.12    4.89   0
  -6   3  -8    2.56    6.53   0
   4   2  -8  208.99    5.65   0
   4   2  -8  202.97    5.64   0
   4   2  -8  198.02    5.71   0
  -4  -2   8  204.93    5.50   0
  -3  -2   8  130.52    3.64   0
   3   2  -8  129.46    3.83   0
   3   2  -8  133.95    4.89   0
   3   2  -8  111.21    4.86   0
  -2  -2   8   18.73    3.92   0
   2   2  -8   15.72    4.08   0
   2   2  -8   13.43    4.17   0
   2   2  -8   19.19    3.98   0
  -1  -2   8  361.06    5.43   0
   1   2  -8  358.08    5.61   0
   1   2  -8  366.37    5.98   0
   1   2  -8  338.98    5.82   0
   0   2  -8  268.01    5.22   0
   0   2  -8  237.00    6.46   0
   0  -2   8  254.22    4.90   0
   0   2  -8  258.11    6.44   0
  -1   2  -8  221.72    4.79   0
  -1   2  -8  206.29    6.28   0
  -1   2  -8  190.24    5.57   0
   1  -2   8  189.78    4.72   0
  -2   2  -8    7.15    3.74   0
  -2   2  -8    5.53    4.89   0
   2  -2   8    4.40    3.98   0
   2  -2   8    1.97    4.86   0
  -3   2  -8  761.18   10.31   0
   3  -2   8  783.70    6.29   0
   3  -2   8  742.34   10.31   0
  -4   2  -8   32.35    5.51   0
   4  -2   8   35.59    4.32   0
   4  -2   8   33.05    5.63   0
   5  -2   8    1.71    3.26   0
   5  -2   8   -0.33    5.76   0
  -5   2  -8    3.59    5.61   0
   6  -2   8   19.78    3.57   0
   6  -2   8   13.92    3.43   0
   6  -2   8   15.72    6.51   0
  -6   2  -8   13.99    6.22   0
   5   1  -8    1.89    5.15   0
  -5  -1   8   -1.66    4.80   0
   5   1  -8    2.27    5.04   0
   5   1  -8    7.64    5.17   0
   4   1  -8   49.48    4.99   0
  -4  -1   8   48.19    4.73   0
   4   1  -8   53.30    4.75   0
   4   1  -8   48.95    5.00   0
  -3  -1   8   19.28    4.14   0
   3   1  -8   28.09    4.32   0
   3   1  -8   24.25    4.29   0
   3   1  -8   27.97    4.71   0
  -2  -1   8   37.57    3.96   0
   2   1  -8   29.19    3.00   0
   2   1  -8   26.34    4.40   0
   2   1  -8   28.30    4.19   0
  -1  -1   8   52.39    3.92   0
   1   1  -8   54.26    4.12   0
   1   1  -8   51.64    4.29   0
   1   1  -8   51.04    4.23   0
   0   1  -8   -0.83    2.79   0
   0   1  -8    6.79    4.55   0
   0  -1   8    5.11    2.70   0
   0   1  -8    1.60    4.51   0
  -1   1  -8   55.19    3.12   0
  -1   1  -8   49.83    6.05   0
   1  -1   8   38.91    4.25   0
  -1   1  -8   55.75    5.24   0
  -2   1  -8 1035.75    7.75   0
  -2   1  -8 1013.45   14.03   0
   2  -1   8  947.44    7.65   0
  -3   1  -8 1393.85   15.86   0
   3  -1   8 1542.54    9.17   0
   3  -1   8 1407.40   15.81   0
   4  -1   8  322.22    5.70   0
   4  -1   8  292.95    8.69   0
  -4   1  -8  288.46    8.32   0
   5  -1   8   16.89    4.26   0
   5  -1   8   11.28    5.79   0
  -5   1  -8   12.29    5.73   0
   6  -1   8   51.15    5.23   0
   6  -1   8   49.70    5.21   0
   6  -1   8   39.98    6.66   0
  -6   1  -8   41.33    6.55   0
   5   0  -8    6.53    5.05   0
  -5   0   8   13.66    4.97   0
   5   0  -8    2.86    4.87   0
   4   0  -8   32.82    4.76   0
  -4   0   8   28.77    4.57   0
   4   0  -8   34.73    4.62   0
   3   0  -8    3.91    4.30   0
  -3   0   8   -1.64    4.05   0
   3   0  -8    2.34    4.19   0
   2   0  -8   34.33    4.22   0
  -2   0   8   35.64    4.36   0
   2   0  -8   31.38    4.26   0
   2   0  -8   33.11    4.40   0
  -1   0   8    9.97    2.81   0
   1   0  -8    8.26    4.08   0
   1   0  -8    9.62    3.96   0
   1   0  -8    9.66    4.85   0
   0   0  -8  152.83    4.93   0
   0   0  -8  147.48    5.23   0
   0   0   8  156.05    4.81   0
   0   0  -8  146.21    5.79   0
  -1   0  -8   15.37    4.03   0
  -1   0  -8   10.43    5.74   0
   1   0   8   14.72    4.24   0
  -1   0  -8   10.63    5.48   0
  -2   0  -8    2.02    4.01   0
   2   0   8    6.35    4.24   0
   3   0   8  312.42    5.78   0
   4   0   8   26.16    4.33   0
   4   0   8   18.51    7.14   0
  -4   0  -8   19.09    6.32   0
   5   0   8   33.54    4.76   0
   5   0   8   31.57    5.90   0
  -5   0  -8   33.77    5.76   0
   6   0   8  168.12    5.41   0
   6   0   8  209.10    5.63   0
   6   0   8  168.35    7.59   0
  -6   0  -8  154.22    7.59   0
   5  -1  -8   63.51    5.51   0
  -5   1   8   52.14    5.45   0
  -5   1   8   55.71    5.49   0
   5  -1  -8   73.51    5.24   0
   4  -1  -8   29.49    4.85   0
  -4   1   8   26.15    4.65   0
  -4   1   8   26.22    4.84   0
   4  -1  -8   34.50    4.57   0
   3  -1  -8    4.00    4.17   0
   3  -1  -8   -0.26    4.36   0
  -3   1   8    1.47    2.80   0
  -3   1   8   -0.37    4.17   0
   2  -1  -8   52.45    4.34   0
  -2   1   8   56.76    4.33   0
   2  -1  -8   51.08    4.44   0
  -2   1   8   50.60    4.35   0
   1  -1  -8    7.75    3.91   0
  -1   1   8    3.63    3.90   0
   1  -1  -8    5.57    4.11   0
   0  -1  -8   43.25    5.01   0
   0  -1  -8   44.06    5.05   0
   0  -1  -8   48.66    4.50   0
   0   1   8   42.44    4.41   0
  -1  -1  -8    0.95    7.10   0
  -1  -1  -8    2.02    4.06   0
  -1  -1  -8    0.30    6.87   0
   1   1   8    2.76    4.03   0
  -2  -1  -8    2.50    3.92   0
   2   1   8   -2.55    4.29   0
   3   1   8  507.49    6.52   0
   4   1   8  297.64    5.63   0
   4   1   8  290.72   13.13   0
   4   1   8  288.62   13.23   0
   5   1   8   -2.82    4.42   0
   5   1   8    2.56    6.36   0
   5   1   8    2.91    6.29   0
   6   1   8   34.61    5.06   0
   6   1   8   28.05    7.39   0
   6   1   8   25.80    4.87   0
   6   1   8   26.70    6.19   0
   5  -2  -8    3.82    5.24   0
  -5   2   8    0.05    5.18   0
  -5   2   8    6.97    5.23   0
   5  -2  -8    0.16    5.30   0
   4  -2  -8    4.94    4.68   0
  -4   2   8   -0.80    4.59   0
  -4   2   8   -1.82    4.50   0
   4  -2  -8    4.15    4.71   0
   3  -2  -8   25.22    4.49   0
   3  -2  -8   23.60    4.55   0
  -3   2   8   21.59    4.45   0
  -3   2   8   22.15    4.52   0
   2  -2  -8   56.14    4.38   0
  -2   2   8   60.02    4.43   0
   2  -2  -8   45.06    3.34   0
  -2   2   8   58.17    5.22   0
   1  -2  -8  674.68    8.43   0
  -1   2   8  720.61    7.15   0
   1  -2  -8  683.51    7.15   0
  -1   2   8  689.33    7.89   0
   0  -2  -8 1201.85   11.96   0
   0  -2  -8 1273.06    9.03   0
   0   2   8 1218.27    8.84   0
  -1  -2  -8  376.14    5.70   0
   1   2   8  348.67    5.80   0
  -2  -2  -8   28.30    3.98   0
   2   2   8   25.67    4.49   0
   3   2   8    3.54    4.28   0
   4   2   8   13.47    4.41   0
   5   2   8    3.27    4.39   0
   5   2   8    1.06    7.05   0
   5   2   8    1.22    6.32   0
   6   2   8    1.56    4.81   0
   6   2   8    4.13    4.79   0
   6   2   8    1.45    6.01   0
   6   2   8    0.84    6.04   0
   4  -3  -8   22.30    4.86   0
  -4   3   8   13.96    3.46   0
  -4   3   8   19.02    4.63   0
   4  -3  -8   20.10    4.58   0
  -3   3   8  132.14    4.85   0
   3  -3  -8  125.52    5.06   0
   3  -3  -8  122.97    5.09   0
  -3   3   8  135.23    4.96   0
   2  -3  -8   52.21    4.43   0
  -2   3   8   57.49    4.39   0
   2  -3  -8   51.63    4.39   0
  -2   3   8   49.06    4.46   0
   1  -3  -8  451.58    6.71   0
  -1   3   8  465.85    6.17   0
   1  -3  -8  439.06    6.24   0
  -1   3   8  419.30    6.61   0
   0   3   8  165.96    4.82   0
   0  -3  -8  175.52    6.44   0
   0  -3  -8  161.97    4.93   0
   0   3   8  156.85    6.28   0
  -1  -3  -8  975.04    8.18   0
  -1  -3  -8  859.18   21.53   0
   1   3   8  881.49    7.81   0
  -1  -3  -8  950.62   21.32   0
  -2  -3  -8    2.79    3.81   0
   2   3   8    0.56    4.99   0
   3   3   8  225.15    5.33   0
   4   3   8  167.76    5.16   0
   5   3   8   67.91    5.03   0
   5   3   8   60.23    7.18   0
   5   3   8   56.43    7.78   0
   6   3   8   62.89    5.37   0
   6   3   8   45.72    6.68   0
   6   3   8   49.53    7.48   0
   6   3   8   38.03    5.42   0
   4  -4  -8    8.73    4.77   0
  -4   4   8    7.54    4.73   0
  -4   4   8    5.57    4.74   0
   4  -4  -8   12.32    4.74   0
  -3   4   8   18.73    3.30   0
   3  -4  -8   23.41    4.52   0
   3  -4  -8   24.55    4.58   0
  -3   4   8   22.20    4.37   0
   2  -4  -8   28.52    4.38   0
   2  -4  -8   30.14    4.21   0
  -2   4   8   24.63    4.23   0
  -2   4   8   21.48    4.26   0
   1  -4  -8  348.53    6.76   0
  -1   4   8  327.03    5.66   0
   1  -4  -8  307.15    5.68   0
  -1   4   8  300.01    6.56   0
   0   4   8   19.61    3.93   0
   0  -4  -8   24.10    5.31   0
   0  -4  -8   22.29    4.27   0
   0   4   8   19.28    5.00   0
  -1  -4  -8    2.21    4.07   0
  -1  -4  -8    2.28    7.30   0
   1   4   8   -2.79    4.97   0
   1   4   8    1.82    6.63   0
   2   4   8   20.92    4.37   0
  -2  -4  -8   27.66    4.85   0
   3   4   8 1141.85    8.98   0
   4   4   8  403.33    6.50   0
   5   4   8   44.41    4.94   0
   5   4   8   36.44    7.68   0
   5   4   8   36.31    4.69   0
   5   4   8   34.84    7.87   0
   6   4   8   96.67    5.61   0
   6   4   8   92.76    7.28   0
   6   4   8   95.99    5.37   0
   6   4   8   84.00    7.22   0
   4  -5  -8    1.55    4.92   0
  -4   5   8    3.91    4.73   0
   4  -5  -8    1.35    4.77   0
  -4   5   8    2.89    4.80   0
   3  -5  -8  135.83    5.28   0
  -3   5   8  129.62    5.06   0
   3  -5  -8  135.44    5.37   0
  -3   5   8  125.96    5.33   0
   2  -5  -8   55.98    4.58   0
   2  -5  -8   65.79    4.61   0
  -2   5   8   51.18    5.36   0
  -2   5   8   60.48    4.51   0
   1  -5  -8  577.76    7.33   0
   1  -5  -8  518.64    6.53   0
  -1   5   8  569.35    6.66   0
  -1   5   8  508.27    6.92   0
   0   5   8  288.01    5.62   0
   0  -5  -8  306.90    7.25   0
   0  -5  -8  296.86    6.64   0
   0   5   8  263.28    6.20   0
  -1  -5  -8  472.64    6.74   0
  -1  -5  -8  386.46    9.27   0
   1   5   8  401.84    6.38   0
   1   5   8  389.20    9.32   0
   2   5   8   87.56    5.43   0
  -2  -5  -8   94.30    4.60   0
   3   5   8   14.58    4.43   0
   4   5   8   73.60   10.60   0
   4   5   8   84.18    5.01   0
   4   5   8   75.04   10.25   0
   5   5   8    5.69    6.61   0
   5   5   8    6.51    4.70   0
   5   5   8    7.20    4.64   0
   5   5   8    5.44    7.63   0
   6   5   8   38.86    5.37   0
   6   5   8   30.81    7.66   0
   6   5   8   35.18    6.44   0
   6   5   8   36.70    7.76   0
  -4   6   8    8.48    5.12   0
   4  -6  -8    2.34    5.11   0
   4  -6  -8    6.31    5.04   0
  -4   6   8    2.12    4.99   0
   3  -6  -8  203.16    5.67   0
  -3   6   8  202.28    5.73   0
   3  -6  -8  208.64    5.68   0
  -3   6   8  193.11    5.57   0
  -2   6   8   34.31    4.60   0
   2  -6  -8   36.86    4.59   0
   2  -6  -8   33.80    4.45   0
  -2   6   8   29.27    5.75   0
   1  -6  -8   18.52    4.31   0
   1  -6  -8   18.12    4.47   0
  -1   6   8   20.37    4.30   0
  -1   6   8   15.78    4.21   0
   0   6   8  600.48    8.41   0
   0  -6  -8  675.00    8.55   0
   0  -6  -8  657.09    9.02   0
   0   6   8  667.82    8.48   0
   1   6   8  498.39    7.47   0
   1   6   8  458.16    8.70   0
  -1  -6  -8  555.09    8.50   0
  -1  -6  -8  458.29    8.63   0
   2   6   8    6.11    6.51   0
   2   6   8    7.79    5.20   0
  -2  -6  -8    5.13    6.53   0
   3   6   8   12.71    7.79   0
   3   6   8    8.59    5.43   0
   3   6   8    9.84    7.68   0
   4   6   8    0.60    7.14   0
   4   6   8    0.40    4.36   0
   4   6   8    0.26    5.48   0
   4   6   8    1.69    7.22   0
   5   6   8    4.31    6.90   0
   5   6   8    1.50    5.95   0
   5   6   8    1.38    6.80   0
   5   6   8    2.54    4.78   0
   6   6   8    4.34    6.60   0
   6   6   8    3.47    5.37   0
   6   6   8    5.58    7.62   0
   6   6   8    2.79    6.29   0
   4  -7  -8   58.25    5.39   0
  -4   7   8   53.25    5.54   0
   4  -7  -8   58.32    5.55   0
  -4   7   8   40.83    5.48   0
  -3   7   8   10.12    4.77   0
   3  -7  -8   13.77    5.06   0
   3  -7  -8    9.73    5.01   0
  -3   7   8    9.70    5.02   0
   2  -7  -8  234.70    5.92   0
  -2   7   8  212.41    5.81   0
   2  -7  -8  223.42    5.84   0
  -2   7   8  212.23    5.48   0
  -1   7   8   43.67    5.60   0
  -1   7   8   58.38    4.72   0
   1  -7  -8   51.76    4.77   0
   1  -7  -8   56.00    4.87   0
   0   7   8  425.80    6.97   0
   0  -7  -8  471.93    8.13   0
   0  -7  -8  431.81    7.83   0
   0   7   8  455.86    7.25   0
  -1  -7  -8 1313.79   12.01   0
   1   7   8 1146.17   11.16   0
   1   7   8 1214.38   10.74   0
  -1  -7  -8 1092.58   10.89   0
   2   7   8  244.60    8.04   0
  -2  -7  -8  231.53    7.88   0
   2   7   8  236.55    6.89   0
   3   7   8    3.15    6.19   0
   3   7   8    2.61    4.69   0
   3   7   8    4.49    6.18   0
   4   7   8   15.72    5.88   0
   4   7   8   17.88    6.83   0
   4   7   8   16.24    5.92   0
   4   7   8   16.84    6.63   0
   5   7   8   62.36    7.54   0
   5   7   8   62.36    5.51   0
   5   7   8   73.40    5.60   0
   5   7   8   56.81    7.73   0
   3  -8  -8   94.77    5.72   0
  -3   8   8   84.99    5.50   0
   3  -8  -8   92.47    5.63   0
  -3   8   8   84.09    5.47   0
  -2   8   8    7.90    4.73   0
  -2   8   8   12.34    5.77   0
   2  -8  -8   12.23    4.84   0
   2  -8  -8   15.30    5.67   0
  -1   8   8   11.05    5.44   0
   1  -8  -8   15.30    4.52   0
   1  -8  -8    8.53    5.84   0
  -1   8   8   12.58    5.55   0
   0   8   8  201.93    6.96   0
   0   8   8  189.77    6.46   0
   0  -8  -8  227.03    7.03   0
   0  -8  -8  210.06    6.51   0
   1   8   8   35.24    5.75   0
   1   8   8   31.54    6.42   0
  -1  -8  -8   35.72    5.52   0
  -1  -8  -8   39.39    5.83   0
   2   8   8  242.12    7.65   0
   2   8   8  260.17    7.35   0
  -2  -8  -8  229.15    7.66   0
   3   8   8   69.19    6.05   0
   3   8   8   75.51    7.09   0
   3   8   8   76.32    7.06   0
   3   8   8   72.72    6.16   0
   4   8   8   38.92    6.18   0
   4   8   8   40.96    7.03   0
   4   8   8   38.34    6.36   0
   4   8   8   38.19    6.93   0
   5   8   8   27.42    5.44   0
   5   8   8   21.12    6.71   0
   5   8   8   25.84    5.50   0
   5   8   8   22.24    6.63   0
   3  -9  -8    0.04    5.37   0
  -3   9   8    4.39    6.47   0
   3  -9  -8    2.74    5.21   0
  -3   9   8    3.01    5.15   0
  -2   9   8    2.34    4.61   0
   2  -9  -8    3.83    4.67   0
   2  -9  -8    2.56    4.90   0
  -2   9   8   -0.12    4.86   0
  -1   9   8   18.40    5.82   0
  -1   9   8   13.28    5.90   0
   1  -9  -8   13.02    6.09   0
   1  -9  -8   11.24    5.62   0
   0   9   8   58.84    4.97   0
   0  -9  -8   67.12    6.98   0
   0  -9  -8   53.09    4.91   0
   0   9   8   56.53    6.15   0
   1   9   8    3.88    4.52   0
   1   9   8    2.64    7.19   0
  -1  -9  -8    6.15    4.58   0
   2   9   8  134.18   10.41   0
   2   9   8  146.63    6.70   0
   2   9   8  146.22   10.08   0
  -2  -9  -8  140.36    6.52   0
   3   9   8    4.27    7.53   0
   3   9   8    5.92    5.80   0
   3   9   8    5.34    7.56   0
   4   9   8   18.78    6.36   0
   4   9   8   20.82    7.34   0
   4   9   8   21.13    6.42   0
   4   9   8   18.16    6.26   0
  -2  10   8   45.67    5.51   0
  -2  10   8   40.57    6.78   0
   2 -10  -8   47.42    5.47   0
   2 -10  -8   49.30    6.89   0
  -1  10   8   94.80    5.52   0
   1 -10  -8   98.29    7.90   0
   1 -10  -8   94.63    5.69   0
  -1  10   8   91.54    7.80   0
   0 -10  -8   80.76    9.44   0
   0  10   8   70.49    5.15   0
   0 -10  -8   66.93    5.20   0
   1  10   8   64.80    5.24   0
  -1 -10  -8   57.42    5.14   0
   2  10   8    1.99    5.81   0
  -2 -10  -8    1.68    5.79   0
   3  10   8   21.16    6.36   0
  -3 -10  -8   19.43    6.15   0
   4  10   8   13.51   12.50   0
   4  10   8   11.84    6.60   0
   4  10   8   15.69   12.43   0
   4  10   8   15.97    6.60   0
  -1  11   8   86.45    6.94   0
   1 -11  -8  100.93    9.59   0
   1 -11  -8   85.95    6.99   0
   0  11   8    4.13    4.97   0
   0 -11  -8    4.55    5.07   0
   1  11   8    0.09    5.13   0
  -1 -11  -8    2.44    6.15   0
   2  11   8    7.13    6.25   0
  -2 -11  -8    6.80    5.07   0
   3  11   8    2.66    6.61   0
  -3 -11  -8   -0.36    6.57   0
   0   9  -9   29.18    5.54   0
   0   9  -9   31.62    5.26   0
   0  -9   9   28.33    5.35   0
   0  -9   9   20.92    6.69   0
  -1   9  -9    3.65    5.14   0
   1  -9   9    2.51    5.38   0
   1  -9   9    3.46    5.21   0
  -1   9  -9    3.50    5.17   0
  -1  -8   9    1.54    5.20   0
   1   8  -9    6.36    5.25   0
   1   8  -9   -0.71    5.12   0
   1   8  -9    1.79    5.06   0
   0   8  -9    4.43    4.84   0
   0   8  -9    3.14    4.91   0
   0  -8   9    7.29    4.83   0
   0  -8   9    1.52    4.72   0
  -1   8  -9   13.72    4.94   0
  -1   8  -9   13.28    4.94   0
   1  -8   9   14.88    4.88   0
   1  -8   9   13.79    4.93   0
  -2   8  -9   14.52    4.93   0
   2  -8   9   10.46    5.17   0
   2  -8   9   12.89    5.10   0
  -3   8  -9    4.09    5.00   0
   3  -8   9    6.75    4.99   0
   3  -8   9    2.57    5.16   0
   2   7  -9   -2.52    5.15   0
  -2  -7   9    2.65    4.90   0
   2   7  -9    1.21    4.85   0
   2   7  -9   -0.37    5.02   0
  -1  -7   9    2.80    4.75   0
   1   7  -9    3.63    4.81   0
   1   7  -9    4.45    4.82   0
   1   7  -9   -2.23    4.74   0
   0   7  -9   88.42    5.22   0
   0   7  -9   76.52    5.15   0
   0  -7   9   81.25    4.93   0
   0  -7   9   71.10    5.09   0
  -1   7  -9    4.96    4.55   0
  -1   7  -9   10.88    4.70   0
   1  -7   9    5.23    4.57   0
   1  -7   9    6.68    5.65   0
  -2   7  -9    8.86    4.82   0
   2  -7   9   10.02    4.85   0
   2  -7   9    6.53    4.76   0
  -3   7  -9   13.03    5.02   0
   3  -7   9   10.78    4.95   0
   3  -7   9    9.17    5.95   0
  -4   7  -9   26.00    5.43   0
   4  -7   9   16.55    5.37   0
   4  -7   9   17.16    5.54   0
   3   6  -9    2.94    5.18   0
  -3  -6   9    9.41    5.12   0
   3   6  -9    3.70    3.63   0
   3   6  -9    1.65    3.44   0
  -2  -6   9   16.51    4.76   0
   2   6  -9   11.47    4.81   0
   2   6  -9    9.95    4.80   0
   2   6  -9   14.35    4.69   0
  -1  -6   9   24.70    4.64   0
   1   6  -9   31.43    4.93   0
   1   6  -9   21.85    4.80   0
   1   6  -9   27.16    4.81   0
   0   6  -9   72.40    4.81   0
   0   6  -9   75.39    4.88   0
   0  -6   9   66.16    4.58   0
  -1   6  -9  123.47    5.01   0
  -1   6  -9  104.65    5.05   0
   1  -6   9   98.87    3.67   0
   1  -6   9  111.13    5.09   0
  -2   6  -9   74.47    5.27   0
   2  -6   9   79.31    4.94   0
   2  -6   9   83.39    6.00   0
  -2   6  -9   75.18    3.56   0
  -3   6  -9    3.73    4.82   0
   3  -6   9    5.55    4.57   0
   3  -6   9    4.11    4.69   0
  -4   6  -9   67.46    5.42   0
   4  -6   9   64.74    5.31   0
   4  -6   9   69.22    5.58   0
   3   5  -9    3.66    5.01   0
  -3  -5   9    2.29    4.88   0
   3   5  -9    1.30    5.06   0
   3   5  -9   -0.48    5.01   0
  -2  -5   9   -1.03    4.73   0
   2   5  -9    1.63    4.71   0
   2   5  -9    1.87    4.71   0
   2   5  -9    2.60    4.65   0
  -1  -5   9   47.31    4.67   0
   1   5  -9   48.33    4.84   0
   1   5  -9   49.94    4.68   0
   1   5  -9   43.64    5.52   0
   0   5  -9   -0.04    4.57   0
   0   5  -9    1.14    4.19   0
   0   5  -9    3.17    4.41   0
   0  -5   9    6.63    4.28   0
  -1   5  -9    7.47    4.25   0
  -1   5  -9    3.90    4.26   0
   1  -5   9    3.58    4.45   0
   1  -5   9    4.32    4.36   0
  -2   5  -9    1.05    4.46   0
   2  -5   9    0.94    4.58   0
   2  -5   9    5.39    4.44   0
  -2   5  -9    4.66    4.42   0
  -3   5  -9   53.02    4.93   0
   3  -5   9   43.52    3.66   0
   3  -5   9   45.69    5.71   0
  -4   5  -9   50.65    6.21   0
   4  -5   9   51.38    5.21   0
   4  -5   9   53.67    5.24   0
  -5   5  -9   22.20    6.60   0
   5  -5   9   26.24    5.23   0
   5  -5   9   30.83    6.68   0
   4   4  -9   31.47    5.39   0
   4   4  -9   27.60    5.29   0
  -4  -4   9   29.02    5.24   0
   4   4  -9   27.47    5.31   0
   3   4  -9    4.80    4.90   0
  -3  -4   9    2.42    4.73   0
   3   4  -9    8.97    4.61   0
   3   4  -9    8.60    4.63   0
  -2  -4   9   58.43    4.78   0
   2   4  -9   60.30    4.84   0
   2   4  -9   58.87    4.74   0
   2   4  -9   55.43    4.86   0
  -1  -4   9   47.54    4.45   0
   1   4  -9   51.20    4.79   0
   1   4  -9   41.42    4.46   0
   1   4  -9   42.71    4.46   0
   0   4  -9   66.79    4.63   0
   0   4  -9   68.75    4.58   0
   0   4  -9   65.03    4.50   0
   0  -4   9   55.90    3.16   0
  -1   4  -9   42.29    4.25   0
  -1   4  -9   43.21    4.62   0
   1  -4   9   40.43    4.25   0
   1  -4   9   43.86    5.62   0
  -2   4  -9  670.77    8.15   0
   2  -4   9  619.35    6.71   0
   2  -4   9  618.79    8.17   0
  -2   4  -9  689.29    6.83   0
  -3   4  -9    4.42    4.41   0
   3  -4   9    6.69    4.43   0
   3  -4   9   -0.08    5.49   0
  -4   4  -9   15.40    4.79   0
   4  -4   9   17.48    4.66   0
   4  -4   9   12.11    5.87   0
  -5   4  -9   56.85    6.61   0
   5  -4   9   60.22    5.23   0
   5  -4   9   59.90    6.66   0
   4   3  -9    0.87    5.27   0
   4   3  -9    0.92    4.96   0
  -4  -3   9    2.36    3.65   0
   4   3  -9   -0.89    4.93   0
   3   3  -9    4.82    4.66   0
  -3  -3   9   13.18    4.49   0
   3   3  -9   13.07    4.76   0
   3   3  -9   14.66    4.64   0
  -2  -3   9   31.05    4.45   0
   2   3  -9   30.16    4.47   0
   2   3  -9   34.74    4.79   0
   2   3  -9   30.76    4.48   0
  -1  -3   9   41.79    4.11   0
   1   3  -9   39.76    3.33   0
   1   3  -9   38.77    4.35   0
   1   3  -9   35.95    4.49   0
   0   3  -9   41.73    4.29   0
   0   3  -9   36.61    5.49   0
   0  -3   9   34.04    3.05   0
   0   3  -9   38.93    5.05   0
  -1   3  -9   39.91    4.26   0
  -1   3  -9   35.12    4.59   0
   1  -3   9   36.34    4.17   0
  -1   3  -9   39.93    5.44   0
  -2   3  -9  290.69    5.35   0
  -2   3  -9  281.12    7.43   0
   2  -3   9  253.26    5.21   0
   2  -3   9  256.94    7.06   0
  -3   3  -9   51.00    5.75   0
   3  -3   9   59.97    4.48   0
   3  -3   9   50.82    5.62   0
  -4   3  -9    7.15    5.65   0
   4  -3   9    9.19    2.98   0
   4  -3   9    6.31    5.69   0
   5  -3   9   24.62    4.94   0
   5  -3   9   24.41    6.36   0
  -5   3  -9   23.33    6.30   0
   4   2  -9    4.29    5.19   0
   4   2  -9    3.76    3.55   0
   4   2  -9   -2.17    5.18   0
  -4  -2   9   -0.92    4.75   0
   3   2  -9    4.63    3.17   0
  -3  -2   9   13.75    4.52   0
   3   2  -9    6.21    4.78   0
   3   2  -9    9.06    4.56   0
  -2  -2   9    1.59    4.03   0
   2   2  -9   -1.80    4.17   0
   2   2  -9   -0.38    4.13   0
   2   2  -9    0.78    4.29   0
  -1  -2   9   73.56    4.40   0
   1   2  -9   84.78    4.30   0
   1   2  -9   76.98    4.66   0
   1   2  -9   77.13    4.86   0
   0   2  -9   17.10    4.13   0
   0   2  -9   18.17    5.01   0
   0  -2   9   16.23    3.96   0
   0   2  -9   17.64    4.13   0
  -1   2  -9  113.67    4.47   0
  -1   2  -9   92.45    6.01   0
   1  -2   9  106.34    4.45   0
  -1   2  -9   99.09    5.86   0
  -2   2  -9   21.22    4.06   0
  -2   2  -9   24.05    6.07   0
   2  -2   9   15.97    2.99   0
   2  -2   9   21.95    5.32   0
  -3   2  -9   65.33    6.69   0
   3  -2   9   70.84    4.53   0
   3  -2   9   68.90    6.10   0
  -4   2  -9   -0.21    6.12   0
   4  -2   9    1.95    4.13   0
   4  -2   9    0.09    6.29   0
   5  -2   9  193.88    5.52   0
   5  -2   9  168.77    7.41   0
  -5   2  -9  157.53    7.29   0
   6  -2   9   15.05    5.31   0
   6  -2   9   14.78    6.79   0
  -6   2  -9   12.79    6.63   0
   4   1  -9   16.64    4.93   0
   4   1  -9   15.81    3.35   0
   4   1  -9   15.77    4.82   0
  -4  -1   9   12.28    4.69   0
   3   1  -9    4.04    4.51   0
   3   1  -9    1.33    3.12   0
  -3  -1   9    4.73    4.32   0
   3   1  -9    4.23    4.45   0
  -2  -1   9   40.06    4.13   0
   2   1  -9   39.67    4.35   0
   2   1  -9   38.24    4.41   0
   2   1  -9   30.28    4.23   0
  -1  -1   9   44.59    4.16   0
   1   1  -9   43.76    4.32   0
   1   1  -9   40.19    4.91   0
   1   1  -9   37.01    4.26   0
   0   1  -9    1.92    4.19   0
   0   1  -9    5.18    4.95   0
   0  -1   9    8.41    4.05   0
   0   1  -9    3.63    4.81   0
  -1   1  -9   47.49    4.21   0
  -1   1  -9   36.84    6.29   0
   1  -1   9   42.70    4.12   0
  -1   1  -9   36.15    5.28   0
  -2   1  -9  156.38    4.90   0
  -2   1  -9  154.41    8.31   0
   2  -1   9  142.35    5.00   0
  -2   1  -9  144.42    8.19   0
  -3   1  -9  506.80   13.27   0
   3  -1   9  556.33    6.54   0
   3  -1   9  539.25   14.31   0
   4  -1   9    2.92    4.44   0
   4  -1   9    2.44    7.02   0
  -4   1  -9    1.27    6.87   0
   5  -1   9   39.97    4.82   0
   5  -1   9   32.49    7.23   0
  -5   1  -9   30.70    6.23   0
   6  -1   9   23.46    5.33   0
   6  -1   9   21.02    7.73   0
  -6   1  -9   22.32    7.61   0
   4   0  -9   17.86    4.89   0
  -4   0   9   20.74    4.59   0
   4   0  -9   18.34    4.63   0
   4   0  -9   18.22    4.86   0
   3   0  -9    3.13    4.64   0
   3   0  -9    6.08    4.51   0
  -3   0   9    1.23    4.34   0
   3   0  -9    2.02    4.51   0
   2   0  -9   53.73    4.61   0
  -2   0   9   55.79    3.15   0
   2   0  -9   53.74    3.44   0
   2   0  -9   58.42    4.61   0
   1   0  -9  349.50    7.26   0
  -1   0   9  389.62    5.85   0
   1   0  -9  357.75    5.88   0
   1   0  -9  362.23    6.37   0
   0   0  -9  173.16    4.82   0
   0   0  -9  154.92    6.16   0
   0   0   9  153.51    4.60   0
   0   0  -9  149.17    6.14   0
  -1   0  -9   15.55    6.39   0
  -1   0  -9   16.21    4.07   0
  -1   0  -9   15.38    5.96   0
   1   0   9   14.50    4.16   0
  -2   0  -9  175.14    4.89   0
   2   0   9  156.01    5.00   0
   3   0   9   54.12    4.69   0
   4   0   9   11.58    4.44   0
   5   0   9    2.00    4.58   0
   5   0   9    3.39    7.55   0
   6   0   9    4.98    5.11   0
   6   0   9    6.72    7.39   0
   6   0   9    7.34    4.96   0
   4  -1  -9   27.72    3.63   0
  -4   1   9   25.12    3.58   0
   4  -1  -9   24.65    3.58   0
  -4   1   9   33.49    4.97   0
   3  -1  -9    2.66    4.32   0
   3  -1  -9   10.08    4.55   0
  -3   1   9   -1.35    4.59   0
  -3   1   9   -4.98    4.60   0
   2  -1  -9  187.25    5.24   0
  -2   1   9  199.52    5.19   0
   2  -1  -9  196.85    5.22   0
   1  -1  -9   84.98    4.61   0
  -1   1   9   92.47    4.47   0
   1  -1  -9   86.30    4.79   0
   1  -1  -9   82.08    5.79   0
   0  -1  -9  108.27    5.89   0
   0  -1  -9  116.27    4.68   0
   0  -1  -9  113.07    5.97   0
   0   1   9  111.79    4.58   0
  -1  -1  -9  107.88    9.09   0
  -1  -1  -9  107.19    3.65   0
  -1  -1  -9   98.09    8.73   0
   1   1   9  102.55    4.74   0
  -2  -1  -9  374.84    5.66   0
   2   1   9  327.81    5.82   0
   3   1   9  553.31    6.46   0
   4   1   9   86.47    4.60   0
   5   1   9   -0.44    4.75   0
   5   1   9    2.11   10.24   0
   5   1   9    1.67   10.09   0
   6   1   9    6.35    5.03   0
   6   1   9    4.98    7.49   0
   6   1   9    5.23    7.50   0
   6   1   9    5.20    4.98   0
   4  -2  -9   -2.11    4.88   0
  -4   2   9   -1.61    4.92   0
   4  -2  -9    3.97    5.01   0
  -4   2   9   -0.36    4.84   0
   3  -2  -9   29.91    4.58   0
   3  -2  -9   36.90    4.68   0
  -3   2   9   32.77    4.66   0
  -3   2   9   32.86    4.66   0
   2  -2  -9   52.35    5.32   0
  -2   2   9   56.44    4.62   0
   2  -2  -9   50.48    4.47   0
  -2   2   9   44.68    4.53   0
   1  -2  -9    1.58    4.18   0
  -1   2   9    4.12    3.96   0
   1  -2  -9    3.07    4.16   0
  -1   2   9    5.42    5.04   0
   0  -2  -9   51.65    5.46   0
   0  -2  -9   50.42    4.64   0
   0  -2  -9   49.10    5.51   0
   0   2   9   53.96    3.24   0
  -1  -2  -9   27.70    3.08   0
   1   2   9   20.32    4.33   0
  -2  -2  -9  206.85    5.05   0
   2   2   9  182.03    4.99   0
   3   2   9  148.33    5.09   0
   4   2   9   30.01    4.84   0
   5   2   9  259.87    5.86   0
   6   2   9    1.74    5.23   0
   6   2   9   -1.85    5.39   0
   6   2   9   -0.84    8.04   0
   6   2   9    0.23    7.97   0
   4  -3  -9   47.49    5.41   0
  -4   3   9   41.77    5.18   0
   4  -3  -9   40.93    5.28   0
  -4   3   9   35.57    5.26   0
   3  -3  -9    6.61    4.49   0
   3  -3  -9    3.37    4.60   0
  -3   3   9    6.29    4.52   0
  -3   3   9    3.93    4.46   0
   2  -3  -9   24.57    4.48   0
  -2   3   9   32.85    4.33   0
   2  -3  -9   26.59    4.52   0
  -2   3   9   30.52    4.30   0
   1  -3  -9  475.69    7.13   0
  -1   3   9  506.97    6.40   0
   1  -3  -9  455.21    6.32   0
  -1   3   9  464.20    7.01   0
   0   3   9   33.92    4.18   0
   0  -3  -9   38.83    5.43   0
   0  -3  -9   41.18    4.54   0
   0   3   9   34.82    6.08   0
  -1  -3  -9   71.75    4.50   0
   1   3   9   41.25    4.44   0
  -2  -3  -9   -1.67    3.99   0
   2   3   9    2.93    4.22   0
   3   3   9  513.72    6.65   0
   4   3   9   16.18    4.39   0
   5   3   9   67.87    5.09   0
   6   3   9   29.28    5.38   0
   6   3   9   28.13    9.57   0
   6   3   9   32.66    5.34   0
   6   3   9   23.01    8.68   0
   4  -4  -9   37.06    5.27   0
  -4   4   9   40.62    5.05   0
   4  -4  -9   43.23    5.17   0
  -4   4   9   36.34    5.24   0
  -3   4   9   13.62    4.58   0
   3  -4  -9   10.48    4.76   0
   3  -4  -9   13.92    4.68   0
  -3   4   9   15.58    4.70   0
   2  -4  -9  164.82    5.45   0
   2  -4  -9  162.51    5.51   0
  -2   4   9  166.09    5.40   0
  -2   4   9  157.46    5.16   0
   1  -4  -9  185.60    5.57   0
  -1   4   9  197.91    5.13   0
   1  -4  -9  174.67    5.14   0
  -1   4   9  173.22    5.47   0
   0   4   9  125.33    4.79   0
   0  -4  -9  128.20    6.18   0
   0  -4  -9  135.00    5.01   0
   0   4   9  114.56    6.14   0
  -1  -4  -9   44.89    4.36   0
  -1  -4  -9   40.14    8.34   0
   1   4   9   40.64    4.10   0
  -2  -4  -9   35.88    5.15   0
   2   4   9   35.89    4.35   0
   3   4   9   56.16    4.58   0
   4   4   9    3.00    4.64   0
   5   4   9   47.73    4.97   0
   6   4   9  121.52    6.07   0
   6   4   9  112.27   12.25   0
   6   4   9  110.52   11.89   0
   6   4   9  103.55    5.90   0
   4  -5  -9   21.16    5.29   0
  -4   5   9   11.72    5.34   0
   4  -5  -9   23.02    5.28   0
  -4   5   9   22.01    5.37   0
   3  -5  -9   78.23    5.04   0
  -3   5   9   73.65    5.13   0
   3  -5  -9   71.68    5.16   0
  -3   5   9   77.98    5.21   0
   2  -5  -9   15.81    4.55   0
   2  -5  -9   14.37    4.53   0
  -2   5   9   16.58    4.61   0
  -2   5   9   15.49    5.41   0
   1  -5  -9   44.59    5.67   0
   1  -5  -9   39.85    4.57   0
  -1   5   9   44.77    4.34   0
  -1   5   9   36.78    5.52   0
   0   5   9  634.28    7.71   0
   0  -5  -9  650.94    7.21   0
   0  -5  -9  663.32    9.16   0
   0   5   9  568.88    8.92   0
  -1  -5  -9 1146.93    8.99   0
  -1  -5  -9  942.24   14.40   0
   1   5   9  980.92   14.73   0
   1   5   9  981.09    8.56   0
   2   5   9  138.82    5.93   0
  -2  -5  -9  155.82    5.18   0
   3   5   9   31.62    4.71   0
   4   5   9   20.30    5.59   0
   5   5   9   22.48    5.34   0
   5   5   9   15.92    4.87   0
   3  -6  -9   27.38    5.44   0
  -3   6   9   28.76    4.79   0
   3  -6  -9   26.52    5.12   0
  -3   6   9   27.91    5.36   0
  -2   6   9   86.27    4.89   0
   2  -6  -9   83.24    6.03   0
   2  -6  -9   77.88    5.10   0
  -2   6   9   70.91    5.90   0
   1  -6  -9  346.05    6.51   0
   1  -6  -9  318.06    6.21   0
  -1   6   9  336.35    6.15   0
  -1   6   9  307.31    6.26   0
   0  -6  -9   61.40    5.59   0
   0   6   9   70.04    5.41   0
   0  -6  -9   60.35    5.85   0
   0   6   9   55.35    5.69   0
   1   6   9  348.84    6.39   0
  -1  -6  -9  399.87    6.72   0
  -1  -6  -9  332.57    8.92   0
   1   6   9  314.72    8.36   0
   2   6   9   62.27    4.80   0
   3   6   9  278.31    6.11   0
   4   6   9   91.46    5.50   0
   5   6   9   24.37    4.93   0
   5   6   9   21.15    5.11   0
   3  -7  -9    1.17    5.25   0
   3  -7  -9    2.27    5.03   0
  -3   7   9    2.45    4.85   0
  -3   7   9    0.70    5.05   0
   2  -7  -9   17.38    4.83   0
  -2   7   9   12.20    4.70   0
   2  -7  -9   12.59    4.82   0
  -2   7   9   14.33    4.75   0
   1  -7  -9  230.42    6.81   0
   1  -7  -9  222.98    5.84   0
  -1   7   9  226.59    6.82   0
  -1   7   9  196.96    5.85   0
   0   7   9    6.64    5.44   0
   0  -7  -9    4.80    5.43   0
   0  -7  -9    7.15    5.61   0
   0   7   9    1.69    5.42   0
   1   7   9  120.23    7.08   0
  -1  -7  -9  140.13    5.68   0
   1   7   9  136.11    6.23   0
  -1  -7  -9  124.04    7.07   0
   2   7   9   37.57    7.51   0
  -2  -7  -9   36.96    7.37   0
   2   7   9   39.74    4.90   0
   3   7   9   40.83   11.07   0
   3   7   9   47.47    5.14   0
   3   7   9   43.17   11.55   0
   4   7   9   46.91    6.17   0
   4   7   9   45.67    5.12   0
   5   7   9  111.65   12.31   0
   5   7   9  115.93   11.66   0
   5   7   9  110.23    7.23   0
   5   7   9  116.57    7.01   0
   2  -8  -9    6.90    6.13   0
   2  -8  -9    7.66    6.26   0
  -2   8   9   11.81    5.11   0
  -2   8   9   11.86    6.07   0
  -1   8   9    6.04    5.79   0
  -1   8   9    3.10    5.70   0
   1  -8  -9   -3.43    5.65   0
   1  -8  -9    6.05    5.91   0
   0   8   9   19.46    4.68   0
   0  -8  -9   27.64    5.76   0
   0  -8  -9   22.93    5.92   0
   0   8   9   21.02    5.75   0
  -1  -8  -9   17.20    5.47   0
   1   8   9   15.24    5.72   0
   1   8   9   17.32    5.63   0
  -1  -8  -9   17.59    4.64   0
   2   8   9   -1.32    5.47   0
   2   8   9    1.35    5.72   0
  -2  -8  -9   -0.02    6.37   0
   3   8   9    5.16    7.53   0
   3   8   9    1.96    5.92   0
   3   8   9    3.29    7.54   0
   4   8   9   25.84    9.06   0
   4   8   9   24.29    6.34   0
   4   8   9   24.56    6.28   0
   4   8   9   23.26    8.43   0
  -2   9   9  122.82    7.17   0
   2  -9  -9  134.48    5.96   0
   2  -9  -9  129.33    6.14   0
  -2   9   9  102.18    6.91   0
  -1   9   9   20.43    4.88   0
   1  -9  -9   27.05    6.27   0
   1  -9  -9   20.64    6.11   0
  -1   9   9   21.08    6.17   0
   0   9   9   71.24    5.24   0
   0  -9  -9  101.79    6.69   0
   0   9   9   78.98    6.41   0
   0  -9  -9   84.50    5.26   0
   1   9   9   -1.06    6.01   0
  -1  -9  -9    0.97    4.66   0
   1   9   9    1.51    6.62   0
   2   9   9    6.19    5.88   0
   2   9   9    6.34    6.77   0
  -2  -9  -9    7.89    6.00   0
   3   9   9   63.85    7.70   0
   3   9   9   62.08    8.30   0
   3   9   9   64.46    6.84   0
   3   9   9   66.03    7.48   0
   4   9   9    6.63    8.40   0
   4   9   9    6.62    7.58   0
   4   9   9    9.81    7.48   0
   4   9   9    8.83    7.38   0
  -1  10   9   41.60    5.49   0
   1 -10  -9   46.64    7.11   0
   1 -10  -9   42.06    5.54   0
  -1  10   9   43.97    6.87   0
   0  10   9   32.52    6.19   0
   0 -10  -9   34.12    8.41   0
   0 -10  -9   31.09    5.21   0
   0  10   9   28.70    7.49   0
   1  10   9   98.52    6.72   0
   1  10   9   91.35   13.23   0
  -1 -10  -9   92.47    6.50   0
   2  10   9   93.45    7.00   0
  -2 -10  -9   97.62    6.83   0
   3  10   9  175.13    8.04   0
   1  11   9   75.24    5.88   0
  -1 -11  -9   63.37    6.93   0
   2  11   9   31.12    5.54   0
  -2 -11  -9   29.54    6.67   0
   0   8 -10   22.66    5.47   0
   0   8 -10   19.72    5.30   0
   0  -8  10   13.64    5.46   0
  -1   8 -10    8.66    5.18   0
  -1   8 -10    4.58    5.28   0
   1  -8  10    9.99    5.11   0
   1  -8  10    8.20    5.18   0
  -1  -7  10    5.37    4.88   0
   1   7 -10    7.05    4.96   0
   1   7 -10    6.66    5.21   0
   1   7 -10    4.29    5.17   0
   0   7 -10    3.48    3.36   0
   0   7 -10    2.35    5.02   0
   0   7 -10    5.93    4.94   0
   0  -7  10    5.22    4.85   0
  -1   7 -10    2.19    4.84   0
  -1   7 -10    5.56    5.04   0
   1  -7  10    2.09    4.68   0
   1  -7  10    2.76    4.98   0
  -2   7 -10   17.44    6.14   0
   2  -7  10    9.47    5.03   0
   2  -7  10   10.22    4.95   0
  -2   7 -10   12.76    5.10   0
  -3   7 -10   14.31    5.21   0
   3  -7  10   11.82    5.21   0
   3  -7  10    7.97    5.19   0
   2   6 -10    4.75    5.30   0
  -2  -6  10    1.14    5.00   0
   2   6 -10    6.50    5.14   0
   2   6 -10    3.47    5.11   0
  -1  -6  10    3.59    4.81   0
   1   6 -10    1.16    4.89   0
   1   6 -10    1.91    5.13   0
   1   6 -10    4.23    4.82   0
   0   6 -10   31.95    4.92   0
   0   6 -10   27.91    4.88   0
   0   6 -10   29.30    4.94   0
   0  -6  10   27.94    4.94   0
  -1   6 -10  186.39    4.46   0
  -1   6 -10  167.96    5.79   0
   1  -6  10  151.70    5.34   0
   1  -6  10  156.26    5.87   0
  -2   6 -10   26.13    4.97   0
   2  -6  10   24.25    4.89   0
   2  -6  10   25.41    6.03   0
  -2   6 -10   23.44    4.89   0
  -3   6 -10    7.60    4.95   0
   3  -6  10    8.01    4.99   0
   3  -6  10    6.02    6.25   0
  -4   6 -10   37.78    5.74   0
   4  -6  10   39.44    5.41   0
   4  -6  10   32.71    5.71   0
  -2  -5  10   29.03    4.86   0
   2   5 -10   28.41    4.93   0
   2   5 -10   20.82    4.99   0
   2   5 -10   23.43    5.17   0
  -1  -5  10   26.18    4.69   0
   1   5 -10   28.60    4.86   0
   1   5 -10   36.84    4.95   0
   1   5 -10   34.75    4.90   0
   0   5 -10    3.23    4.62   0
   0   5 -10    3.69    5.57   0
   0   5 -10    7.36    4.49   0
   0  -5  10    0.48    4.59   0
  -1   5 -10    5.82    4.62   0
  -1   5 -10   -0.87    4.52   0
   1  -5  10   -1.32    4.53   0
  -2   5 -10    2.91    4.68   0
   2  -5  10   -0.44    4.81   0
   2  -5  10    2.85    5.62   0
  -2   5 -10    4.23    4.59   0
  -3   5 -10    0.84    5.81   0
   3  -5  10    0.90    4.80   0
   3  -5  10    3.73    4.78   0
  -4   5 -10    4.92    6.14   0
   4  -5  10   -1.42    3.60   0
   4  -5  10   -0.12    5.26   0
   3   4 -10    2.79    5.22   0
  -3  -4  10    1.17    5.11   0
   3   4 -10    0.49    5.05   0
   3   4 -10    0.91    5.07   0
  -2  -4  10    0.51    4.68   0
   2   4 -10    3.97    4.91   0
   2   4 -10    3.77    4.61   0
   2   4 -10    3.35    4.68   0
  -1  -4  10   30.96    4.73   0
   1   4 -10   27.03    4.80   0
   1   4 -10   29.41    5.81   0
   1   4 -10   27.36    4.65   0
   0   4 -10   49.67    4.80   0
   0   4 -10   49.08    4.81   0
   0   4 -10   49.97    5.74   0
   0  -4  10   43.54    4.68   0
  -1   4 -10   22.89    4.45   0
  -1   4 -10   25.97    4.78   0
   1  -4  10   22.21    4.40   0
  -1   4 -10   25.37    5.70   0
  -2   4 -10  166.19    5.11   0
  -2   4 -10  169.01    6.85   0
   2  -4  10  147.49    4.00   0
   2  -4  10  142.80    6.74   0
  -3   4 -10   12.09    5.73   0
   3  -4  10    5.87    4.64   0
   3  -4  10    9.61    5.74   0
  -4   4 -10   41.84    6.51   0
   4  -4  10   41.73    4.97   0
   4  -4  10   40.92    6.40   0
  -5   4 -10   13.76    6.57   0
   5  -4  10   10.99    5.14   0
   5  -4  10    9.44    6.61   0
   3   3 -10   16.05    4.93   0
  -3  -3  10   13.80    4.81   0
   3   3 -10   13.72    4.92   0
   3   3 -10   12.71    5.12   0
  -2  -3  10   30.28    3.29   0
   2   3 -10   27.05    4.61   0
   2   3 -10   22.69    4.74   0
   2   3 -10   30.15    4.77   0
  -1  -3  10   18.45    4.38   0
   1   3 -10   28.06    4.48   0
   1   3 -10   23.44    5.33   0
   1   3 -10   20.30    4.54   0
   0   3 -10   26.33    4.35   0
   0   3 -10   22.47    4.55   0
   0   3 -10   22.40    4.45   0
   0  -3  10   21.63    4.39   0
  -1   3 -10   12.94    4.12   0
  -1   3 -10    7.78    5.40   0
   1  -3  10    7.94    2.85   0
  -1   3 -10   10.19    5.50   0
  -2   3 -10  384.10    5.68   0
  -2   3 -10  363.23    8.08   0
   2  -3  10  334.56    5.76   0
  -3   3 -10    4.10    6.42   0
   3  -3  10    4.77    4.33   0
   3  -3  10    1.37    6.37   0
  -4   3 -10    8.19    5.84   0
   4  -3  10   10.39    4.67   0
   4  -3  10    6.42    6.73   0
   5  -3  10    6.27    4.86   0
   5  -3  10    1.17    7.48   0
  -5   3 -10    4.17    7.38   0
   3   2 -10    0.17    4.56   0
  -3  -2  10    3.21    4.65   0
   3   2 -10   -0.27    4.74   0
   3   2 -10   -2.02    4.79   0
  -2  -2  10   46.99    4.52   0
   2   2 -10   44.41    4.67   0
   2   2 -10   40.38    4.58   0
   2   2 -10   38.27    4.74   0
  -1  -2  10   30.70    4.31   0
   1   2 -10   35.88    4.35   0
   1   2 -10   23.51    4.48   0
   1   2 -10   29.53    4.50   0
   0   2 -10    3.49    4.06   0
   0   2 -10    1.27    5.25   0
   0  -2  10    1.19    3.98   0
   0   2 -10    4.55    5.16   0
  -1   2 -10  178.38    4.97   0
  -1   2 -10  148.59    6.51   0
   1  -2  10  147.40    3.77   0
  -1   2 -10  160.76    6.41   0
  -2   2 -10   74.68    4.50   0
  -2   2 -10   70.28    6.81   0
   2  -2  10   60.41    4.55   0
  -2   2 -10   67.65    6.13   0
  -3   2 -10   45.03    6.78   0
   3  -2  10   39.14    4.63   0
   3  -2  10   46.66    6.80   0
   4  -2  10   11.17    3.24   0
   4  -2  10    8.97    7.59   0
  -4   2 -10   11.68    6.82   0
   5  -2  10   64.68    3.87   0
   5  -2  10   59.57    7.87   0
  -5   2 -10   66.80    7.75   0
   3   1 -10   28.90    6.10   0
   3   1 -10   37.26    4.91   0
  -3  -1  10   37.91    4.77   0
   3   1 -10   37.32    5.07   0
  -2  -1  10   27.68    4.47   0
   2   1 -10   23.50    4.39   0
   2   1 -10   28.65    4.66   0
   2   1 -10   30.90    5.55   0
  -1  -1  10    6.91    4.02   0
   1   1 -10    4.88    4.27   0
   1   1 -10    5.78    4.34   0
   1   1 -10    4.88    5.24   0
   0   1 -10   62.10    4.43   0
   0   1 -10   61.35    4.79   0
   0  -1  10   59.64    4.40   0
   0   1 -10   61.39    5.69   0
  -1   1 -10  229.54    5.49   0
  -1   1 -10  200.11    7.81   0
   1  -1  10  189.46    5.30   0
  -1   1 -10  194.82    7.74   0
  -2   1 -10  521.77    6.30   0
  -2   1 -10  501.48   13.67   0
   2  -1  10  452.25    6.25   0
  -2   1 -10  457.70   12.76   0
   3  -1  10   81.81    4.75   0
   4  -1  10   -1.41    4.63   0
   5  -1  10   27.42    5.17   0
   5  -1  10   21.54    9.09   0
  -5   1 -10   24.46    8.93   0
  -4   0  10    2.69    5.08   0
   4   0 -10    2.97    5.23   0
   4   0 -10   12.42    5.00   0
   4   0 -10    3.87    5.16   0
   3   0 -10    6.81    4.83   0
   3   0 -10   17.41    5.06   0
  -3   0  10   16.83    4.58   0
   3   0 -10   15.94    4.87   0
   2   0 -10    9.22    4.44   0
  -2   0  10    7.47    4.33   0
   2   0 -10   11.84    4.61   0
   2   0 -10    9.57    4.38   0
   1   0 -10   17.35    4.35   0
  -1   0  10   19.05    4.18   0
   1   0 -10   20.29    4.33   0
   1   0 -10   20.16    4.41   0
   0   0 -10    6.29    5.14   0
   0   0 -10    5.12    4.31   0
   0   0 -10    4.65    5.21   0
   0   0  10    8.24    4.41   0
  -1   0 -10   11.95    6.60   0
  -1   0 -10   15.13    4.27   0
  -1   0 -10   11.94    6.97   0
   1   0  10   13.06    4.25   0
  -2   0 -10   40.92    4.38   0
   2   0  10   37.36    4.45   0
   3   0  10    2.57    4.47   0
   4   0  10  137.82    5.24   0
   5   0  10   12.48    4.83   0
   4  -1 -10   -0.49    5.25   0
  -4   1  10    4.70    5.10   0
   4  -1 -10    6.43    5.24   0
   3  -1 -10    4.57    4.86   0
   3  -1 -10    2.56    3.55   0
  -3   1  10    5.18    4.70   0
   2  -1 -10  228.66    5.64   0
  -2   1  10  232.91    5.54   0
   2  -1 -10  239.53    5.68   0
   2  -1 -10  236.51    5.75   0
   1  -1 -10  135.73    5.28   0
  -1   1  10  153.18    4.92   0
   1  -1 -10  139.39    5.07   0
   1  -1 -10  143.62    5.27   0
   0  -1 -10   42.10    5.26   0
   0  -1 -10   39.11    4.60   0
   0  -1 -10   43.02    5.41   0
   0   1  10   43.90    4.32   0
  -1  -1 -10    1.57    4.23   0
  -1  -1 -10    0.39    7.76   0
  -1  -1 -10    2.54    8.15   0
   1   1  10    1.62    4.21   0
  -2  -1 -10  427.93    6.10   0
   2   1  10  385.38    5.04   0
   3   1  10  117.18    4.99   0
   4   1  10   59.87    3.54   0
   5   1  10   47.61    5.16   0
   3  -2 -10   53.18    5.08   0
   3  -2 -10   43.24    3.86   0
  -3   2  10   53.63    5.17   0
  -3   2  10   52.12    4.87   0
   2  -2 -10   37.09    4.63   0
  -2   2  10   39.21    4.54   0
   2  -2 -10   37.14    4.74   0
  -2   2  10   33.54    4.59   0
   1  -2 -10   92.28    4.98   0
  -1   2  10   88.48    3.58   0
   1  -2 -10   91.06    4.82   0
   1  -2 -10   88.98    5.81   0
   0  -2 -10    4.80    4.93   0
   0  -2 -10    3.00    4.36   0
   0  -2 -10    5.75    5.73   0
   0   2  10    4.46    4.19   0
  -1  -2 -10    2.36    4.25   0
   1   2  10    5.33    4.09   0
  -2  -2 -10  335.46    5.76   0
   2   2  10  309.61    5.74   0
   3   2  10   23.02    4.49   0
   4   2  10   36.29    4.88   0
   5   2  10  107.68    5.37   0
   3  -3 -10    9.58    4.85   0
   3  -3 -10   13.55    4.85   0
  -3   3  10    5.76    4.80   0
  -3   3  10    9.73    4.78   0
   2  -3 -10   11.57    5.42   0
   2  -3 -10    7.30    3.31   0
  -2   3  10    6.67    4.48   0
  -2   3  10    6.42    4.48   0
   1  -3 -10   50.74    5.53   0
  -1   3  10   56.33    4.38   0
   1  -3 -10   47.87    4.74   0
  -1   3  10   49.73    5.65   0
   0   3  10  500.35    6.54   0
   0  -3 -10  503.95    9.77   0
   0  -3 -10  498.79    6.63   0
   0  -3 -10  478.14    9.41   0
  -1  -3 -10   22.04    4.32   0
   1   3  10   21.07    4.26   0
  -2  -3 -10  225.79    5.32   0
   2   3  10  187.42    5.21   0
   3   3  10    0.06    4.81   0
   4   3  10    7.71    4.78   0
   5   3  10   32.04    5.26   0
  -3   4  10    9.06    4.94   0
   3  -4 -10   16.64    5.07   0
   3  -4 -10   12.51    4.77   0
  -3   4  10   13.74    5.03   0
   2  -4 -10  219.55    5.80   0
   2  -4 -10  194.58    5.60   0
  -2   4  10  217.44    5.55   0
  -2   4  10  202.65    5.78   0
   1  -4 -10    7.99    4.53   0
  -1   4  10    7.32    4.52   0
   1  -4 -10   11.69    4.39   0
  -1   4  10    7.54    4.63   0
   0   4  10  592.92    6.76   0
   0  -4 -10  611.49   10.32   0
   0  -4 -10  646.20    7.11   0
   0   4  10  592.37    9.67   0
  -1  -4 -10   45.40    4.54   0
   1   4  10   52.37    5.38   0
  -2  -4 -10  261.77    5.45   0
   2   4  10  213.82    5.47   0
   3   4  10  121.56    5.04   0
   4   4  10   48.63    6.02   0
   5   4  10    4.54    5.00   0
  -3   5  10    0.53    4.92   0
   3  -5 -10    1.59    4.98   0
   3  -5 -10    0.12    5.03   0
  -3   5  10    3.61    4.97   0
   2  -5 -10   55.25    5.07   0
   2  -5 -10   52.40    6.14   0
  -2   5  10   49.43    5.03   0
  -2   5  10   44.17    5.96   0
   1  -5 -10   27.21    5.66   0
   1  -5 -10   21.03    4.89   0
  -1   5  10   32.50    4.62   0
  -1   5  10   21.59    4.60   0
   0   5  10  213.16    5.67   0
   0  -5 -10  220.27    5.92   0
   0  -5 -10  209.80    7.19   0
   0   5  10  184.98    7.03   0
  -1  -5 -10    3.18    5.29   0
  -1  -5 -10    6.59    8.85   0
   1   5  10    1.01    4.18   0
   2   5  10   41.15    4.64   0
  -2  -5 -10   41.11    4.57   0
   3   5  10   74.54    4.96   0
   4   5  10  134.89    5.50   0
   5   5  10    8.11    5.10   0
   3  -6 -10   11.83    6.43   0
  -3   6  10    1.44    5.18   0
   3  -6 -10    3.12    5.36   0
  -3   6  10    1.22    5.16   0
  -2   6  10    3.07    4.68   0
   2  -6 -10    0.19    4.72   0
   2  -6 -10    0.05    4.72   0
  -2   6  10    3.63    5.78   0
   1  -6 -10  204.19    7.01   0
   1  -6 -10  211.22    5.71   0
  -1   6  10  202.45    5.65   0
  -1   6  10  194.57    5.97   0
   0  -6 -10  132.06    5.30   0
   0   6  10  124.06    5.15   0
   0  -6 -10  112.24    6.47   0
   0   6  10  113.10    6.36   0
   1   6  10   53.21    4.68   0
  -1  -6 -10   60.42    4.74   0
  -1  -6 -10   52.85    7.59   0
   1   6  10   52.96    7.55   0
   2   6  10    3.73    4.51   0
  -2  -6 -10    3.86    4.44   0
   3   6  10   17.92    4.71   0
   4   6  10  115.70    6.73   0
   5   6  10   15.20    5.43   0
   5   6  10    8.49    6.36   0
  -2   7  10   10.42    5.02   0
   2  -7 -10   16.65    6.26   0
   2  -7 -10    7.33    5.13   0
  -2   7  10    9.27    5.09   0
   1  -7 -10   37.08    5.00   0
   1  -7 -10   40.73    6.10   0
  -1   7  10   34.32    6.14   0
  -1   7  10   32.52    6.13   0
   0  -7 -10  113.43    5.51   0
   0  -7 -10  104.01    6.61   0
   0   7  10  109.70    6.31   0
   0   7  10   95.23    6.45   0
  -1  -7 -10   24.44    5.83   0
   1   7  10   20.11    5.83   0
  -1  -7 -10   17.81    6.56   0
   1   7  10   16.78    6.65   0
   2   7  10    7.80    5.72   0
   3   7  10    6.70    5.98   0
   4   7  10   -1.15    5.01   0
   2  -8 -10   75.28    5.67   0
   2  -8 -10   64.93    5.75   0
  -2   8  10   62.64    5.70   0
  -2   8  10   51.65    6.63   0
  -1   8  10  119.68    5.81   0
   1  -8 -10  128.44    5.95   0
   1  -8 -10  139.53    5.87   0
  -1   8  10   99.65    5.72   0
   0  -8 -10   64.33    6.31   0
   0  -8 -10   49.29    6.30   0
   0   8  10   54.25    5.16   0
   0   8  10   47.07    6.27   0
  -1  -8 -10    0.44    5.76   0
   1   8  10    1.97    5.93   0
  -1  -8 -10    0.69    5.70   0
   1   8  10    3.55    5.84   0
   2   8  10  233.58   10.43   0
   2   8  10  253.68    7.79   0
  -2  -8 -10  254.89   10.27   0
   3   8  10   -1.73    5.95   0
   4   8  10   14.60    6.46   0
   4   8  10   12.89    5.36   0
   1  -9 -10    1.34    6.36   0
   1  -9 -10    1.27    5.08   0
  -1   9  10   -0.92    5.21   0
  -1   9  10    2.78    5.00   0
   0   9  10   30.71    6.39   0
   0  -9 -10   40.34    6.53   0
   0   9  10   38.98    6.49   0
   0  -9 -10   40.76    5.30   0
   1   9  10   90.16    6.91   0
  -1  -9 -10  101.87    6.89   0
   1   9  10   99.34    6.98   0
  -1  -9 -10  110.45    7.00   0
   2   9  10   43.53    6.75   0
   2   9  10   52.43    7.65   0
  -2  -9 -10   53.54    7.59   0
   3   9  10   18.71    7.58   0
   3   9  10   19.45    9.27   0
   3   9  10   18.09    6.46   0
   3   9  10   20.59    9.32   0
   0  10  10    2.24    5.20   0
   0 -10 -10    1.87    7.37   0
   0 -10 -10    1.18    5.35   0
   0  10  10    0.98    7.33   0
   1  10  10   70.98    7.12   0
   1  10  10   65.86    9.16   0
  -1 -10 -10   72.49    7.01   0
   2  10  10    1.65    6.50   0
   2  10  10    0.61   10.05   0
  -2 -10 -10    0.79    6.53   0
  -1   7 -11    5.58    5.26   0
  -1   7 -11   -2.47    5.32   0
   1  -7  11    2.77    3.75   0
  -1  -6  11   10.24    5.18   0
   1   6 -11   10.94    3.77   0
   1   6 -11    8.73    5.31   0
   1   6 -11    8.47    5.28   0
   0   6 -11    3.59    5.08   0
   0   6 -11    3.31    6.17   0
   0   6 -11    3.44    5.04   0
   0  -6  11   -0.35    5.01   0
  -1   6 -11   78.94    5.28   0
  -1   6 -11   55.20    6.62   0
   1  -6  11   59.76    5.08   0
  -1   6 -11   64.77    6.62   0
  -2   6 -11    3.62    6.27   0
   2  -6  11    4.97    5.00   0
   2  -6  11    4.47    6.28   0
  -2   6 -11    3.65    5.03   0
  -1  -5  11    7.87    5.07   0
   1   5 -11   11.25    5.03   0
   1   5 -11   13.22    5.02   0
   1   5 -11    7.35    5.01   0
   0   5 -11    5.88    4.86   0
   0   5 -11    1.15    4.89   0
   0   5 -11   -0.57    5.97   0
   0  -5  11    6.48    4.90   0
  -1   5 -11  208.07    5.88   0
  -1   5 -11  185.28    7.26   0
   1  -5  11  162.16    5.65   0
  -1   5 -11  187.03    6.27   0
  -2   5 -11    9.73    6.23   0
   2  -5  11    9.17    4.90   0
   2  -5  11    8.08    6.00   0
  -2   5 -11    8.62    4.90   0
  -3   5 -11    0.12    6.41   0
   3  -5  11    3.71    4.97   0
   3  -5  11    1.50    6.25   0
  -2  -4  11   -2.81    5.12   0
   2   4 -11   -1.70    5.27   0
   2   4 -11    0.72    5.17   0
   2   4 -11    2.20    6.27   0
  -1  -4  11    2.18    4.79   0
   1   4 -11    2.12    3.24   0
   1   4 -11    4.25    4.84   0
   1   4 -11    0.32    5.93   0
   0   4 -11   19.92    4.84   0
   0   4 -11   19.41    4.88   0
   0   4 -11   14.55    4.83   0
   0  -4  11   17.52    4.64   0
  -1   4 -11    4.71    4.45   0
  -1   4 -11    4.52    4.83   0
   1  -4  11    3.06    4.65   0
  -1   4 -11    1.53    5.81   0
  -2   4 -11   11.61    4.70   0
  -2   4 -11    9.43    6.23   0
   2  -4  11    6.55    4.74   0
  -2   4 -11    7.81    6.06   0
  -3   4 -11    5.06    6.07   0
   3  -4  11    7.06    4.88   0
   3  -4  11    6.67    6.05   0
  -4   4 -11   62.86    7.04   0
   4  -4  11   72.01    3.93   0
   4  -4  11   65.75    8.04   0
  -2  -3  11    0.23    4.77   0
   2   3 -11   -0.61    4.95   0
   2   3 -11    0.69    4.98   0
   2   3 -11    0.08    4.80   0
  -1  -3  11   22.39    4.67   0
   1   3 -11   27.48    4.65   0
   1   3 -11   26.86    5.83   0
   1   3 -11   15.84    5.87   0
   0   3 -11   -1.14    4.20   0
   0   3 -11    4.41    5.73   0
   0   3 -11    2.83    5.55   0
   0  -3  11    3.42    4.19   0
  -1   3 -11   56.82    4.76   0
  -1   3 -11   53.96    6.23   0
   1  -3  11   50.36    3.36   0
  -1   3 -11   57.36    6.05   0
  -2   3 -11   -1.15    4.33   0
  -2   3 -11   -0.85    5.59   0
   2  -3  11    4.14    4.29   0
  -2   3 -11   -1.25    5.69   0
  -3   3 -11    9.24    6.94   0
   3  -3  11   10.60    4.67   0
  -4   3 -11   29.49    7.42   0
   4  -3  11   28.73    4.95   0
   4  -3  11   27.59    7.62   0
   3   2 -11    5.29    5.30   0
   3   2 -11    8.14    5.06   0
  -3  -2  11    7.68    5.07   0
   3   2 -11   11.71    5.37   0
  -2  -2  11    2.93    4.56   0
   2   2 -11    8.05    4.77   0
   2   2 -11    2.23    4.82   0
   2   2 -11    3.58    4.90   0
  -1  -2  11   -3.82    4.31   0
   1   2 -11   -0.58    3.09   0
   1   2 -11    3.99    5.79   0
   1   2 -11   -1.51    5.49   0
   0   2 -11    9.51    4.45   0
   0   2 -11   11.24    5.56   0
   0  -2  11    9.70    4.25   0
   0   2 -11    8.45    4.57   0
  -1   2 -11   20.31    4.43   0
  -1   2 -11   17.22    5.65   0
   1  -2  11   16.13    4.41   0
  -1   2 -11   19.33    5.69   0
  -2   2 -11   37.94    4.60   0
  -2   2 -11   34.90    6.93   0
   2  -2  11   26.75    3.29   0
  -2   2 -11   30.02    6.86   0
  -3   2 -11   26.43    8.58   0
   3  -2  11   32.00    4.75   0
  -3   2 -11   25.16    9.28   0
   4  -2  11   14.77    4.80   0
  -4   2 -11   12.93   13.70   0
   3   1 -11   29.51    5.31   0
   3   1 -11   22.61    4.95   0
  -3  -1  11   22.54    5.08   0
   3   1 -11   28.33    5.27   0
   2   1 -11   60.38    5.13   0
  -2  -1  11   62.41    4.87   0
   2   1 -11   70.45    5.11   0
   2   1 -11   58.01    6.13   0
  -1  -1  11   28.10    4.49   0
   1   1 -11   27.20    4.77   0
   1   1 -11   24.11    4.64   0
   1   1 -11   24.96    5.85   0
   0   1 -11   -1.16    4.48   0
   0   1 -11    0.46    5.61   0
   0  -1  11    3.46    4.14   0
   0   1 -11    1.48    4.46   0
  -1   1 -11   40.90    4.59   0
  -1   1 -11   28.94    5.96   0
   1  -1  11   30.99    4.60   0
  -1   1 -11   27.79    6.43   0
  -2   1 -11  106.05    4.86   0
   2  -1  11   86.84    5.00   0
   3  -1  11   28.37    4.77   0
   4  -1  11   22.58    4.94   0
   5  -1  11   17.14    5.20   0
   3   0 -11   20.87    5.30   0
   3   0 -11   21.24    5.26   0
  -3   0  11   23.17    5.21   0
   3   0 -11   18.80    6.48   0
   2   0 -11   16.34    4.74   0
  -2   0  11   23.10    4.79   0
   2   0 -11   16.56    4.86   0
   2   0 -11   22.46    4.86   0
   1   0 -11    2.02    5.77   0
  -1   0  11   -2.35    4.54   0
   1   0 -11    0.67    4.66   0
   1   0 -11    0.66    5.70   0
   0   0 -11    1.00    5.59   0
   0   0 -11    6.28    4.50   0
   0   0 -11    5.71    5.59   0
   0   0  11    6.81    4.43   0
  -1   0 -11  330.57   10.42   0
  -1   0 -11  374.06    5.95   0
  -1   0 -11  346.38   10.72   0
   1   0  11  349.23    5.95   0
  -2   0 -11  235.16    5.51   0
   2   0  11  200.72    5.53   0
   3   0  11   28.13    4.78   0
   4   0  11   56.43    4.95   0
   5   0  11   -0.96    5.20   0
   3  -1 -11    0.70    5.14   0
   3  -1 -11    5.59    3.79   0
  -3   1  11    4.91    4.95   0
   3  -1 -11    3.95    5.16   0
   2  -1 -11    2.75    5.79   0
  -2   1  11    8.73    4.62   0
   2  -1 -11   11.75    4.84   0
   2  -1 -11    5.75    5.72   0
   1  -1 -11   44.30    4.83   0
  -1   1  11   38.51    4.76   0
   1  -1 -11   35.50    4.83   0
   1  -1 -11   43.97    4.96   0
   0  -1 -11    8.97    5.48   0
   0  -1 -11   13.67    4.49   0
   0  -1 -11   10.88    6.37   0
   0   1  11   11.05    4.20   0
  -1  -1 -11   16.17    3.16   0
  -1  -1 -11   13.26   11.18   0
  -1  -1 -11   13.45   11.24   0
   1   1  11   11.39    4.28   0
  -2  -1 -11   10.24    4.52   0
   2   1  11    3.55    3.21   0
   3   1  11   12.92    4.69   0
   4   1  11  152.22    5.61   0
   5   1  11   -0.91    5.21   0
   3  -2 -11   32.67    5.26   0
   3  -2 -11   35.28    5.36   0
  -3   2  11   27.54    5.18   0
   2  -2 -11   55.58    6.11   0
   2  -2 -11   58.79    5.13   0
  -2   2  11   60.17    5.07   0
   2  -2 -11   56.77    5.08   0
   1  -2 -11   98.98    6.36   0
  -1   2  11  105.69    5.09   0
   1  -2 -11  111.65    5.27   0
   1  -2 -11  108.35    6.31   0
   0   2  11   49.43    4.69   0
   0  -2 -11   51.09    5.98   0
   0  -2 -11   57.27    4.82   0
   0  -2 -11   50.45    5.83   0
  -1  -2 -11   30.08    4.31   0
   1   2  11   24.19    4.43   0
  -2  -2 -11   -0.79    4.10   0
   2   2  11   -1.74    4.24   0
   3   2  11   39.82    4.86   0
   4   2  11    1.60    4.81   0
   5   2  11   25.42    3.92   0
   3  -3 -11    6.39    5.31   0
   3  -3 -11    5.63    5.14   0
  -3   3  11    3.02    5.16   0
  -3   3  11    0.85    3.61   0
   2  -3 -11    2.59    5.86   0
   2  -3 -11    6.38    4.90   0
  -2   3  11    4.81    4.79   0
  -2   3  11    0.86    4.68   0
   1  -3 -11  195.34    6.79   0
  -1   3  11  188.20    5.58   0
   1  -3 -11  186.24    5.62   0
   0   3  11   23.82    4.62   0
   0  -3 -11   28.37    5.67   0
   0  -3 -11   31.00    4.73   0
   0  -3 -11   28.44    5.63   0
  -1  -3 -11   -1.39    4.62   0
   1   3  11    5.00    4.41   0
  -2  -3 -11   88.25    5.00   0
   2   3  11   67.80    5.05   0
   3   3  11   67.89    4.94   0
   4   3  11    1.82    4.78   0
   5   3  11    8.12    5.40   0
  -3   4  11    2.59    5.06   0
   3  -4 -11    3.69    5.30   0
   3  -4 -11    7.81    5.32   0
  -3   4  11    3.50    6.40   0
   2  -4 -11   35.24    6.20   0
   2  -4 -11   29.33    5.05   0
  -2   4  11   34.77    5.04   0
  -2   4  11   29.69    5.29   0
   1  -4 -11  123.13    5.58   0
   1  -4 -11  118.11    5.22   0
  -1   4  11  115.86    5.16   0
  -1   4  11  107.27    6.48   0
   0   4  11  135.39    5.20   0
   0  -4 -11  138.29    5.30   0
   0  -4 -11  135.23    7.53   0
   0  -4 -11  125.81    7.33   0
  -1  -4 -11    4.74    4.65   0
   1   4  11    7.06    4.43   0
  -2  -4 -11   11.86    4.44   0
   2   4  11   13.02    4.59   0
   3   4  11  111.80    5.30   0
   4   4  11   59.28    5.36   0
   5   4  11   96.84    5.79   0
   2  -5 -11   -0.17    5.00   0
   2  -5 -11    4.17    5.19   0
  -2   5  11    3.29    4.96   0
  -2   5  11   -0.33    6.11   0
   1  -5 -11   47.51    5.17   0
   1  -5 -11   37.38    5.06   0
  -1   5  11   44.88    4.85   0
  -1   5  11   44.44    6.12   0
   0   5  11    6.05    4.40   0
   0  -5 -11    2.82    4.76   0
   0  -5 -11    3.04    6.63   0
   0   5  11    4.88    5.65   0
   1   5  11   36.03    4.86   0
  -1  -5 -11   38.36    4.81   0
   2   5  11   81.92    6.03   0
  -2  -5 -11   98.57    5.03   0
   3   5  11   18.97    4.82   0
   4   5  11   32.92    5.21   0
   2  -6 -11  129.88    7.28   0
   2  -6 -11  121.40    6.01   0
  -2   6  11   97.43    6.07   0
  -2   6  11  129.61    5.82   0
   1  -6 -11   55.48    5.17   0
   1  -6 -11   50.00    6.24   0
  -1   6  11   47.39    5.19   0
  -1   6  11   38.52    6.41   0
   0  -6 -11    6.59    4.77   0
   0   6  11    1.22    5.64   0
   0  -6 -11    4.12    5.95   0
   0   6  11    2.75    5.92   0
  -1  -6 -11   96.10    6.18   0
   1   6  11   88.80    6.20   0
  -1  -6 -11   81.18   11.33   0
   2   6  11   20.42    4.91   0
  -2  -6 -11   24.53    5.01   0
   3   6  11    5.79    4.71   0
   4   6  11   66.73    6.72   0
   1  -7 -11    3.31    5.05   0
   1  -7 -11    3.72    6.37   0
  -1   7  11    0.22    5.96   0
  -1   7  11    1.27    5.13   0
   0  -7 -11   20.97    5.05   0
   0  -7 -11   16.60    6.23   0
   0   7  11   19.52    4.95   0
   0   7  11   12.37    6.20   0
  -1  -7 -11  126.03    6.74   0
   1   7  11  121.54    5.67   0
  -1  -7 -11  111.20    8.94   0
   1   7  11  107.14    8.99   0
   2   7  11   37.71    6.27   0
   3   7  11   12.28    5.22   0
   4   7  11    1.88    5.24   0
  -1   8  11   13.23    6.35   0
   1  -8 -11   10.59    6.55   0
   1  -8 -11   12.88    5.42   0
  -1   8  11   12.13    5.37   0
   0  -8 -11   64.61    6.80   0
   0  -8 -11   55.63    6.97   0
   0   8  11   58.99    6.76   0
   0   8  11   53.77    6.72   0
  -1  -8 -11   12.18    6.34   0
   1   8  11    8.71    6.17   0
  -1  -8 -11    8.04    7.13   0
   1   8  11    5.14    7.15   0
   2   8  11  132.04    7.18   0
   3   8  11   30.41    6.70   0
   0   9  11   91.92    6.25   0
   0  -9 -11  117.90    7.41   0
   0  -9 -11  102.60    7.47   0
   0   9  11   84.20    7.19   0
  -1  -9 -11   19.59    6.49   0
   1   9  11   17.52    6.54   0
   1   9  11   14.27    6.44   0
  -1  -9 -11   20.04    6.60   0
   2   9  11   27.67    6.78   0
   2   9  11   28.97   10.63   0
   0   5 -12    5.88    5.35   0
   0   5 -12    2.91    5.28   0
   0   5 -12    1.64    5.27   0
   0  -5  12    0.59    5.22   0
  -1   5 -12   19.67    5.44   0
  -1   5 -12   24.16    5.64   0
   1  -5  12   23.22    5.34   0
  -1   5 -12   24.87    6.70   0
  -2   5 -12    6.58    6.70   0
   2  -5  12    7.80    5.21   0
  -2   5 -12    8.52    6.48   0
  -2   5 -12    8.47    5.19   0
  -1  -4  12   -1.50    5.16   0
   1   4 -12    1.04    5.33   0
   1   4 -12    4.78    5.12   0
   1   4 -12    6.17    5.23   0
   0   4 -12    1.04    4.98   0
   0   4 -12    1.36    5.15   0
   0   4 -12    1.16    6.23   0
   0  -4  12    2.32    4.94   0
  -1   4 -12   17.18    5.01   0
  -1   4 -12   17.71    6.26   0
   1  -4  12   13.84    4.86   0
  -1   4 -12   14.18    6.29   0
  -2   4 -12    2.38    4.85   0
  -2   4 -12    4.14    7.22   0
   2  -4  12    4.15    4.79   0
  -2   4 -12    2.58    6.21   0
  -3   4 -12    4.69    6.32   0
   3  -4  12    1.68    3.60   0
  -3   4 -12    6.01    7.42   0
  -1  -3  12    2.81    4.79   0
   1   3 -12    9.60    4.98   0
   1   3 -12    4.13    6.18   0
   1   3 -12    3.21    5.06   0
   0   3 -12    8.56    4.56   0
   0   3 -12    5.50    5.97   0
   0   3 -12   -2.24    6.17   0
   0  -3  12    3.63    4.80   0
  -1   3 -12   31.62    4.87   0
  -1   3 -12   30.31    6.45   0
   1  -3  12   23.99    3.49   0
  -1   3 -12   24.97    6.37   0
  -2   3 -12    7.80    4.64   0
  -2   3 -12    5.89    7.04   0
   2  -3  12    2.92    4.71   0
  -2   3 -12    5.45    6.07   0
  -3   3 -12    0.56    8.02   0
   3  -3  12    1.80    4.84   0
  -3   3 -12    1.21    8.00   0
   2   2 -12    3.00    6.40   0
   2   2 -12   -1.39    5.07   0
  -2  -2  12    4.47    4.93   0
   2   2 -12    1.72    5.20   0
  -1  -2  12    9.74    4.70   0
   1   2 -12    5.90    4.87   0
   1   2 -12    3.35    4.96   0
   1   2 -12    6.94    4.95   0
   0   2 -12  122.05    3.97   0
   0   2 -12  123.45    5.98   0
   0   2 -12  111.38    6.99   0
   0  -2  12  122.64    5.20   0
  -1   2 -12  152.62    5.20   0
  -1   2 -12  143.13    7.10   0
   1  -2  12  134.73    5.26   0
  -1   2 -12  133.67    7.76   0
  -2   2 -12   38.76    4.78   0
  -2   2 -12   33.82    8.87   0
   2  -2  12   30.68    4.90   0
  -2   2 -12   29.29    8.82   0
   3  -2  12   24.73    5.04   0
   4  -2  12    2.52    3.72   0
   2   1 -12    3.72    5.06   0
   2   1 -12    1.42    3.81   0
  -2  -1  12   -2.21    5.05   0
   2   1 -12    1.89    6.40   0
   1   1 -12    6.09    6.10   0
  -1  -1  12    9.10    4.74   0
   1   1 -12    7.28    4.79   0
   1   1 -12    6.51    6.17   0
   0   1 -12    4.33    5.87   0
   0   1 -12    2.90    4.87   0
   0   1 -12    5.30    5.86   0
   0  -1  12    6.57    4.77   0
  -1   1 -12   29.10    7.01   0
  -1   1 -12   32.27    4.87   0
  -1   1 -12   31.49    7.04   0
   1  -1  12   27.75    4.69   0
  -2   1 -12   29.07    4.74   0
   2  -1  12   19.39    3.49   0
   3  -1  12   82.65    5.31   0
   4  -1  12   12.83    5.08   0
   2   0 -12    1.94    5.38   0
   2   0 -12    1.73    5.20   0
  -2   0  12    5.33    5.14   0
   2   0 -12    2.19    6.24   0
   1   0 -12    5.81    5.80   0
  -1   0  12   -1.74    4.86   0
   1   0 -12    4.77    3.47   0
   1   0 -12    2.36    4.87   0
   0   0 -12    6.87    6.00   0
   0   0 -12   10.56    4.81   0
   0   0 -12    7.87    5.90   0
   0   0  12    5.06    4.68   0
  -1   0 -12   91.57    9.45   0
  -1   0 -12   95.57    5.19   0
  -1   0 -12   93.22    9.62   0
   1   0  12   86.65    5.14   0
  -2   0 -12   -1.70    4.63   0
   2   0  12    5.82    4.62   0
   3   0  12    0.95    4.86   0
   4   0  12   12.54    3.76   0
   2  -1 -12   66.89    6.74   0
   2  -1 -12   70.36    5.43   0
  -2   1  12   59.87    5.41   0
   2  -1 -12   61.94    5.53   0
   1  -1 -12   42.87    6.23   0
  -1   1  12   37.04    4.72   0
   1  -1 -12   37.86    4.84   0
   1  -1 -12   39.75    6.17   0
   0   1  12    2.58    4.76   0
   0  -1 -12    2.04    5.60   0
   0  -1 -12    4.48    4.73   0
   0  -1 -12    3.83    6.65   0
  -1  -1 -12    7.21    4.57   0
   1   1  12    4.90    4.47   0
  -2  -1 -12   44.02    4.71   0
   2   1  12   38.83    4.72   0
   3   1  12    4.32    4.71   0
   4   1  12   15.07    5.06   0
   2  -2 -12    5.82    5.18   0
   2  -2 -12    5.09    3.46   0
  -2   2  12   11.15    5.05   0
   2  -2 -12    5.26    5.15   0
   1  -2 -12   95.54    6.85   0
  -1   2  12   95.52    5.23   0
   1  -2 -12  112.15    5.40   0
   1  -2 -12  110.17    6.88   0
   0   2  12   10.94    4.48   0
   0  -2 -12    5.64    5.96   0
   0  -2 -12    3.15    4.85   0
   0  -2 -12    6.09    6.71   0
  -1  -2 -12   12.56    4.74   0
   1   2  12    9.08    4.60   0
  -2  -2 -12   68.70    4.79   0
   2   2  12   54.45    4.80   0
   3   2  12   58.51    5.05   0
   4   2  12   16.60    5.15   0
   2  -3 -12   14.85    5.49   0
   2  -3 -12   15.24    5.28   0
  -2   3  12   18.28    5.04   0
   2  -3 -12   20.90    6.43   0
   1  -3 -12   38.60    6.41   0
  -1   3  12   30.21    4.89   0
   1  -3 -12   37.60    5.01   0
   1  -3 -12   34.12    5.29   0
   0   3  12   16.54    4.74   0
   0  -3 -12   12.21    4.81   0
   0  -3 -12   18.82    7.09   0
   0  -3 -12   15.21    6.13   0
  -1  -3 -12  159.16    5.42   0
   1   3  12  123.89    5.39   0
  -2  -3 -12   53.08    4.93   0
   2   3  12   38.60    4.88   0
   3   3  12   47.02    5.20   0
   4   3  12   17.64    5.16   0
   2  -4 -12   13.80    6.60   0
   2  -4 -12    8.50    5.27   0
  -2   4  12   11.46    5.41   0
  -2   4  12    9.98    6.40   0
   1  -4 -12    2.55    6.16   0
   1  -4 -12    4.06    5.11   0
  -1   4  12    3.27    5.29   0
   0   4  12   26.89    4.86   0
   0  -4 -12   28.24    4.99   0
   0  -4 -12   22.06    7.12   0
   0  -4 -12   22.51    6.92   0
  -1  -4 -12   21.50    4.80   0
   1   4  12   18.03    4.76   0
  -2  -4 -12    5.62    4.73   0
   2   4  12    1.01    4.77   0
   3   4  12   56.65    5.14   0
   4   4  12   -1.13    5.31   0
   1  -5 -12    1.67    5.08   0
   1  -5 -12    1.95    5.21   0
  -1   5  12    0.62    4.95   0
  -1   5  12    2.75    6.27   0
   0  -5 -12   12.39    4.91   0
   0   5  12    5.89    4.89   0
   0  -5 -12    8.03    7.06   0
   0  -5 -12   11.14    6.87   0
   1   5  12   56.84    5.15   0
  -1  -5 -12   74.99    5.08   0
   2   5  12    9.60    4.90   0
  -2  -5 -12    8.91    4.91   0
   3   5  12    5.86    5.05   0
   4   5  12   11.80    5.26   0
   1  -6 -12   87.16    5.89   0
   1  -6 -12   99.91    5.91   0
  -1   6  12   80.51    5.71   0
  -1   6  12   77.12    7.07   0
   0  -6 -12   13.94    5.14   0
   0   6  12   11.83    5.00   0
   0  -6 -12   10.14    6.28   0
   0   6  12    8.61    7.19   0
  -1  -6 -12   93.65    5.50   0
   1   6  12   97.24    5.70   0
   2   6  12    1.02    4.85   0
  -2  -6 -12    8.07    5.97   0
   3   6  12   62.70    5.57   0
   0  -7 -12   18.54    6.50   0
   0  -7 -12   16.11    6.63   0
   0   7  12   25.55    5.49   0
   0   7  12   15.92    7.64   0
  -1  -7 -12   97.05    5.70   0
   1   7  12   82.37    6.83   0
   2   7  12    7.43    5.28   0
   3   7  12   14.89    6.44   0
  -1   3 -13    0.75    3.61   0
  -1   3 -13    5.41    7.61   0
   1  -3  13    8.80    4.99   0
  -1   3 -13    8.73    6.69   0
   0  -2  13   23.21    5.03   0
   0   2 -13   18.02    3.81   0
   0   2 -13   24.28    5.53   0
   0   2 -13   18.81    6.61   0
  -1   2 -13   17.67    6.40   0
  -1   2 -13   22.77    5.27   0
  -1   2 -13   22.54    7.61   0
   1  -2  13   24.86    3.56   0
  -2   2 -13    0.84    5.12   0
   2  -2  13    5.19    4.94   0
   0  -1  13   16.05    3.72   0
   0   1 -13   19.95    6.52   0
   0   1 -13   18.73    5.21   0
   0   1 -13   25.36    6.70   0
  -1   1 -13    1.27    8.10   0
  -1   1 -13    3.25    5.03   0
  -1   1 -13    0.90    8.08   0
   1  -1  13    1.85    5.06   0
  -2   1 -13    4.27    4.95   0
   2  -1  13    8.72    5.06   0
   3  -1  13    6.54    5.19   0
   1   0 -13    2.60    6.46   0
  -1   0  13    4.52    5.20   0
   1   0 -13    8.01    5.26   0
   1   0 -13    4.37    6.55   0
   0   0  13   20.51    3.69   0
   0   0 -13   18.36    6.50   0
   0   0 -13   27.77    3.76   0
   0   0 -13   20.19    7.44   0
  -1   0 -13   49.19    5.22   0
   1   0  13   44.14    5.15   0
  -2   0 -13   28.83    3.61   0
   2   0  13   29.57    4.90   0
   3   0  13    0.60    5.17   0
   1  -1 -13    4.57    6.47   0
  -1   1  13    6.02    5.30   0
   1  -1 -13    1.97    5.31   0
   1  -1 -13    5.46    6.48   0
   0   1  13   12.16    5.00   0
   0  -1 -13   12.12    7.32   0
   0  -1 -13   23.57    5.06   0
   0  -1 -13   10.70    7.48   0
  -1  -1 -13    3.22    4.96   0
   1   1  13    0.75    4.89   0
  -2  -1 -13   32.41    5.17   0
   2   1  13   31.87    5.04   0
   3   1  13   31.45    5.15   0
   1  -2 -13    0.22    6.67   0
   1  -2 -13   -0.34    5.27   0
  -1   2  13    6.10    5.08   0
   1  -2 -13    5.51    6.62   0
   0   2  13    8.45    4.97   0
   0  -2 -13    4.83    5.00   0
   0  -2 -13    4.29    7.34   0
   0  -2 -13    5.93    7.30   0
  -1  -2 -13    0.48    4.95   0
   1   2  13    1.86    4.77   0
  -2  -2 -13   41.65    5.26   0
   2   2  13   30.82    5.01   0
   3   2  13    3.41    5.09   0
   1  -3 -13   -0.94    6.93   0
   1  -3 -13   -3.96    5.13   0
  -1   3  13   -2.07    5.09   0
   1  -3 -13    0.74    6.47   0
   0   3  13   25.63    5.21   0
   0  -3 -13   21.41    5.31   0
   0  -3 -13   26.09    8.49   0
   0  -3 -13   19.70    8.37   0
  -1  -3 -13    1.56    5.04   0
   1   3  13    7.41    4.87   0
  -2  -3 -13   19.56    5.16   0
   2   3  13   19.23    4.87   0
   3   3  13   15.57    5.28   0
   0  -4 -13   14.00    5.30   0
   0   4  13   10.18    5.26   0
   0  -4 -13   11.29    7.37   0
   0  -4 -13   13.89    7.52   0
   1   4  13    1.46    5.17   0
  -1  -4 -13   -1.71    5.34   0
  -2  -4 -13   28.19    6.33   0
   2   4  13   27.58    5.12   0
   3   4  13    5.25    5.25   0
   0  -5 -13  111.35    5.74   0
   0   5  13  101.56    5.63   0
   0  -5 -13   86.49    9.55   0
   0  -5 -13   94.48    9.67   0
  -1  -5 -13   27.14    5.42   0
   1   5  13   24.07    5.33   0
   2   5  13   28.19    5.43   0
  -2  -5 -13   30.40    5.31   0
;
_shelx_hkl_checksum     99296
_shelx_res_file
;
TITL C12H15N3O2S at 250 K in P-1 (Adriano19 (MAETSC)
CELL 0.71073   5.7207  10.6225  10.8103  83.908  79.913  87.029
ZERR 2.0       0.0003   0.0006   0.0006   0.005   0.005   0.005
LATT  1
SFAC C H N O S
UNIT 24 30 6 4 2
L.S. 18
TEMP -23
OMIT -1 4 3
BOND $H
EQIV $1 -x, -y+1, -z
HTAB N2 S1_$1
HTAB N3 N1
MPLA C1 C2 C3 C4 C5 C6 C7 C8 C9 C10 S1 N2 N3 O1 O2
MPLA C1 C2 C3 C4 C5 C7 O1 O2
MPLA N1 N2 N3 C10 S1
CONF
ACTA
WGHT    0.064900    0.111800
FVAR       1.91046
C1    1    0.743487    0.189562    0.163391    11.00000    0.04229    0.03540 =
         0.04377   -0.00885   -0.00288    0.00043
C2    1    0.861927    0.247146    0.245373    11.00000    0.04465    0.03447 =
         0.04906   -0.00771   -0.00582   -0.00063
AFIX  43
H2    2    0.835246    0.333380    0.257505    11.00000   -1.20000
AFIX   0
C3    1    1.016717    0.173092    0.306462    11.00000    0.04500    0.04489 =
         0.04669   -0.00428   -0.00633   -0.00307
C4    1    1.061804    0.046437    0.288934    11.00000    0.04917    0.04331 =
         0.05880    0.00280   -0.00642    0.00599
C5    1    0.954278   -0.011865    0.208566    11.00000    0.06660    0.03550 =
         0.07157   -0.01064   -0.01026    0.00945
AFIX  43
H5    2    0.986322   -0.097747    0.196221    11.00000   -1.20000
AFIX   0
C6    1    0.793730    0.062236    0.145216    11.00000    0.05773    0.03948 =
         0.05940   -0.01612   -0.01051    0.00340
AFIX  43
H6    2    0.717430    0.024982    0.088664    11.00000   -1.20000
AFIX   0
O1    4    1.144093    0.207521    0.393165    11.00000    0.06441    0.05990 =
         0.06842   -0.00741   -0.02934    0.00180
C7    1    1.288229    0.098007    0.422873    11.00000    0.05239    0.06941 =
         0.06073    0.00829   -0.01419    0.00099
AFIX  23
H7A   2    1.456226    0.114775    0.391725    11.00000   -1.20000
H7B   2    1.266799    0.077097    0.514565    11.00000   -1.20000
AFIX   0
O2    4    1.219143   -0.004573    0.364759    11.00000    0.06993    0.05654 =
         0.08534    0.00242   -0.02922    0.01142
C8    1    0.555813    0.263021    0.105426    11.00000    0.04175    0.03569 =
         0.04490   -0.00955   -0.00496   -0.00116
C9    1    0.463674    0.217975   -0.002537    11.00000    0.05382    0.05217 =
         0.06168   -0.02451   -0.01557    0.00701
AFIX 137
H9A   2    0.311641    0.179420    0.028030    11.00000   -1.50000
H9B   2    0.575514    0.156019   -0.041525    11.00000   -1.50000
H9C   2    0.444006    0.289222   -0.064257    11.00000   -1.50000
AFIX   0
N1    3    0.477129    0.362606    0.159019    11.00000    0.04174    0.03702 =
         0.04852   -0.01077   -0.00856    0.00327
N2    3    0.294940    0.435398    0.118114    11.00000    0.04303    0.03980 =
         0.05014   -0.01501   -0.01283    0.00477
AFIX   3
H1N2  2    0.223359    0.422889    0.056024    11.00000   -1.20000
AFIX   0
C10   1    0.201907    0.531764    0.186578    11.00000    0.04643    0.04035 =
         0.05387   -0.01501   -0.01065    0.00332
S1    5   -0.036250    0.617252    0.150153    11.00000    0.04811    0.05207 =
         0.07005   -0.02408   -0.02210    0.01332
N3    3    0.312191    0.552686    0.279055    11.00000    0.07875    0.07492 =
         0.08146   -0.04804   -0.04441    0.04038
AFIX   3
H1N3  2    0.436201    0.502726    0.284314    11.00000   -1.20000
AFIX   0
PART   1
C11   1    0.217067    0.628989    0.385843    10.50000    0.07032    0.07333 =
         0.08124   -0.04599   -0.02939    0.02686
AFIX  23
H11A  2    0.113805    0.698721    0.357638    10.50000   -1.20000
H11B  2    0.123195    0.575771    0.454403    10.50000   -1.20000
AFIX   0
PART   2
C11'  1    0.273078    0.671556    0.344721    10.50000    0.08691    0.05688 =
         0.06839   -0.03339   -0.03194    0.02677
AFIX  23
H11C  2    0.298882    0.744701    0.281181    10.50000   -1.20000
H11D  2    0.107289    0.676632    0.387155    10.50000   -1.20000
AFIX   0
PART   0
C12   1    0.415485    0.679035    0.430408    11.00000    0.10884    0.13331 =
         0.12196   -0.08938   -0.03649    0.02887
AFIX  33
PART   1
H12A  2    0.561635    0.635346    0.395889    10.50000   -1.50000
H12B  2    0.391363    0.666295    0.521880    10.50000   -1.50000
H12C  2    0.425906    0.768872    0.403203    10.50000   -1.50000
AFIX  33
PART   2
H12D  2    0.497778    0.597995    0.444411    10.50000   -1.50000
H12E  2    0.320489    0.700726    0.509226    10.50000   -1.50000
H12F  2    0.530731    0.743771    0.399287    10.50000   -1.50000
PART   0
AFIX   0
HKLF 4
REM  C12H15N3O2S at 250 K in P-1 (Adriano19 (MAETSC)
REM R1 =  0.0394 for    2288 Fo > 4sig(Fo)  and  0.0491 for all    2811 data
REM    173 parameters refined using      0 restraints
END
WGHT      0.0649      0.1118
REM Highest difference peak  0.283,  deepest hole -0.230,  1-sigma level  0.039
Q1    1   0.3575  0.7540  0.4857  11.00000  0.05    0.28
Q2    1  -0.2052  0.5860  0.2318  11.00000  0.05    0.19
Q3    1   0.7641  0.1247  0.1568  11.00000  0.05    0.17
Q4    1   0.3054  0.6032  0.4821  11.00000  0.05    0.17
Q5    1   0.2037  0.4995  0.3133  11.00000  0.05    0.16
Q6    1   0.2216  0.5755  0.5007  11.00000  0.05    0.16
Q7    1   1.0610  0.1155  0.2708  11.00000  0.05    0.16
Q8    1   0.0671  0.6278  0.4479  11.00000  0.05    0.15
Q9    1   0.1181  0.6416  0.0616  11.00000  0.05    0.15
Q10   1   0.1278  0.6730  0.0896  11.00000  0.05    0.15
Q11   1   0.0949  0.5653  0.0819  11.00000  0.05    0.14
Q12   1   0.8092  0.2153  0.1991  11.00000  0.05    0.14
Q13   1   0.2379  0.4828  0.1638  11.00000  0.05    0.14
Q14   1   0.1868  0.7421  0.3178  11.00000  0.05    0.14
Q15   1   1.2186  0.1843  0.3368  11.00000  0.05    0.13
Q16   1  -0.0863  0.6962  0.1922  11.00000  0.05    0.13
Q17   1   0.5229  0.2456  0.0536  11.00000  0.05    0.13
Q18   1   0.5595  0.3364  0.0937  11.00000  0.05    0.13
Q19   1   0.6401  0.2232  0.1368  11.00000  0.05    0.13
Q20   1   0.5783  0.6968  0.3387  11.00000  0.05    0.13
;
_shelx_res_checksum     13442
_shelxl_version_number       20.13
data_publication_text
_journal_date_recd_electronic     2015-02-12
_journal_date_accepted     2015-02-24
_journal_name_full     'Acta Crystallographica, Section E'
_journal_year     2015
_journal_volume     71
_journal_issue      3
_journal_page_first     o208
_journal_page_last     o209
_journal_paper_category     HO
_journal_paper_doi     10.1107/S2056989015003837
_journal_coeditor_code     XU5837
_publ_contact_author_name     'Adriano Bof de Oliveira'
_publ_contact_author_address
;
Departamento de Qu\'imica
Universidade Federal de Sergipe
Av. Marechal Rondon s/n
Campus
49100-000 S\~ao Crist\'ov\~ao-SE
Brazil
;
_publ_contact_author_email     adriano@daad-alumni.de
_publ_contact_author_fax     '55(79)21056651'
_publ_contact_author_phone     '55(79)21056658'
_publ_section_title
;\
Crystal structure of
(<i>E</i>)-2-[1-(1,3-benzodioxol-5-yl)ethylidene]-<i>N</i>-\
ethylhydrazine-1-carbothioamide
;
loop_
    _publ_author_name
    _publ_author_footnote
    _publ_author_address
    'Oliveira, Adriano Bof de' .
;
Departamento de Qu\'imica
Universidade Federal de Sergipe
Av. Marechal Rondon s/n
Campus
49100-000 S\~ao Crist\'ov\~ao-SE
Brazil
;
    'Lira de Farias, Renan' .
;
Departamento de Qu\'imica
Universidade Federal de Sergipe
Av. Marechal Rondon s/n
Campus
49100-000 S\~ao Crist\'ov\~ao-SE
Brazil
;
    'N\"ather, Christian' .
;
Institut f\"ur Anorganische Chemie
Christian-Albrechts-Universit\"at zu Kiel
Max-Eyth Strasse 2
D-24118 Kiel
Germany
;
    'Jess, Inke' .
;
Institut f\"ur Anorganische Chemie
Christian-Albrechts-Universit\"at zu Kiel
Max-Eyth Strasse 2
D-24118 Kiel
Germany
;
_publ_section_synopsis
;
The synthesis and crystal structure of a thiosemicarbazone derivative of the
1-(2<i>H</i>-1,3-benzodioxol-5-yl)ethanone, a secondary metabolite from South
American rosewoods, is reported.
;
