# Supplementary material for: Crystal structure of (E)-2-[1-(1,3-benzodioxol-5-yl)ethyl­idene]-N-ethyl­hydra­zine-1-carbo­thio­amide
Source: Acta Crystallogr E Crystallogr Commun. 2015 Feb 28;71(Pt 3):o208–9. doi: 10.1107/S2056989015003837 (PMC4350709; doi:10.1107/S2056989015003837)
Supplement: Supplementary file 2 [file e-71-0o208-Isup2.hkl]

#
# h,k,l, Fc-squared, Fo-squared, sigma(Fo-squared), status flag
#
data_I
_shelx_title ' C12H15N3O2S at 250 K in P-1 (Adriano19 (MAETSC)'
_shelx_refln_list_code          4
_shelx_F_calc_maximum       48.12
_exptl_crystal_F_000       280.00
_reflns_d_resolution_high  0.7828

loop_
 _space_group_symop_operation_xyz
 'x, y, z'
 '-x, -y, -z'

_cell_length_a     5.7207
_cell_length_b    10.6225
_cell_length_c    10.8103
_cell_angle_alpha  83.908
_cell_angle_beta   79.913
_cell_angle_gamma  87.029

_shelx_F_squared_multiplier     1.000

loop_
 _refln_index_h
 _refln_index_k
 _refln_index_l
 _refln_F_squared_calc
 _refln_F_squared_meas
 _refln_F_squared_sigma
 _refln_observed_status
   1   0   0        539.49        610.60         3.68 o
   2   0   0          9.07          6.19         0.56 o
   3   0   0          0.75          0.74         0.45 o
   4   0   0        421.83        416.63         2.65 o
   5   0   0          1.68          2.93         0.64 o
   6   0   0          2.11          1.30         0.60 o
   7   0   0          2.18          2.11         0.79 o
  -7   1   0         13.41         12.78         0.99 o
  -6   1   0          0.36          1.60         0.70 o
  -5   1   0         33.82         35.82         2.27 o
  -4   1   0         64.16         66.06         1.04 o
  -3   1   0         17.38         16.81         0.51 o
  -2   1   0          5.19          9.14         0.57 o
  -1   1   0         99.52         81.65         1.79 o
   0   1   0         46.22         59.76         1.94 o
   1   1   0       1191.62       1170.40        22.57 o
   2   1   0        349.79        336.10         4.17 o
   3   1   0        325.56        317.17         2.86 o
   4   1   0        127.46        127.95         1.52 o
   5   1   0         10.06         11.84         0.68 o
   6   1   0         23.46         24.10         0.78 o
   7   1   0         19.12         16.16         0.86 o
  -7   2   0         35.01         29.98         0.92 o
  -6   2   0         16.94         19.03         1.19 o
  -5   2   0         30.04         30.92         0.73 o
  -4   2   0          3.27          5.54         0.62 o
  -3   2   0        132.77        144.64         2.58 o
  -2   2   0        911.03        884.07        24.12 o
  -1   2   0       1387.20       1395.93        40.04 o
   0   2   0         29.81         35.15         1.11 o
   1   2   0        169.25        192.23         2.97 o
   2   2   0        421.35        429.03         8.99 o
   3   2   0        240.82        226.17         3.97 o
   4   2   0        123.68        120.81         2.80 o
   5   2   0         66.48         63.67         2.08 o
   6   2   0          4.66          5.66         0.71 o
   7   2   0          2.60          2.73         0.99 o
  -6   3   0          1.70          2.14         0.72 o
  -5   3   0        148.52        153.15         7.10 o
  -4   3   0        336.39        310.85        10.46 o
  -3   3   0        150.80        165.68         4.79 o
  -2   3   0        313.80        320.60         9.91 o
  -1   3   0        267.91        261.54        12.75 o
   0   3   0        464.12        466.09         5.21 o
   1   3   0          7.37          6.67         0.62 o
   2   3   0        386.65        430.08         6.21 o
   3   3   0         93.60        109.52         1.57 o
   4   3   0         62.52         59.80         1.23 o
   5   3   0         38.78         42.61         1.14 o
   6   3   0          0.27          0.29         0.61 o
   7   3   0         16.59         13.30         0.75 o
  -6   4   0          2.00          1.60         0.74 o
  -5   4   0          0.14          0.83         0.66 o
  -4   4   0         17.03         17.47         1.15 o
  -3   4   0        446.59        423.81        13.55 o
  -2   4   0        398.83        434.99        17.20 o
  -1   4   0        146.91        135.25         5.36 o
   0   4   0         39.42         50.86         1.65 o
   1   4   0         10.89          5.80         0.55 o
   2   4   0        165.95        164.35         3.40 o
   3   4   0        137.69        138.75         1.96 o
   4   4   0        129.48        138.71         3.96 o
   5   4   0          0.39          0.35         0.56 o
   6   4   0          5.10          4.36         0.75 o
  -6   5   0          0.24          1.03         0.76 o
  -5   5   0          0.64          0.83         0.59 o
  -4   5   0        150.39        158.00         4.19 o
  -3   5   0          0.83          0.95         0.52 o
  -2   5   0         50.63         51.55         1.84 o
  -1   5   0        318.51        309.19         9.41 o
   0   5   0       1414.17       1461.86        73.23 o
   1   5   0        830.19        851.90         7.65 o
   2   5   0        204.07        172.08         2.22 o
   3   5   0         57.07         68.43         2.12 o
   4   5   0          1.91          1.05         0.53 o
   5   5   0          4.51          3.66         0.59 o
   6   5   0          4.71          6.92         0.77 o
  -6   6   0          5.29          4.08         0.81 o
  -5   6   0         97.32        105.36         2.58 o
  -4   6   0         71.17         70.46         2.41 o
  -3   6   0        284.88        268.02         8.17 o
  -2   6   0         62.88         64.39         1.12 o
  -1   6   0         78.14         77.73         3.21 o
   0   6   0          0.47          1.03         0.55 o
   1   6   0          2.49          1.07         0.58 o
   2   6   0         50.86         45.73         1.14 o
   3   6   0        250.86        255.07         4.61 o
   4   6   0          5.92          7.72         0.59 o
   5   6   0          1.87          2.31         0.61 o
   6   6   0          4.28          4.76         0.78 o
  -6   7   0         15.22         15.55         0.88 o
  -5   7   0         32.73         32.63         0.84 o
  -4   7   0         37.19         37.61         0.91 o
  -3   7   0        152.36        155.27         4.40 o
  -2   7   0         26.27         26.11         1.20 o
  -1   7   0        141.39        142.72         4.69 o
   0   7   0         79.20         76.63         2.74 o
   1   7   0         37.48         34.97         1.20 o
   2   7   0         57.73         53.47         0.79 o
   3   7   0          0.02          0.50         0.71 o
   4   7   0          0.09          1.09         0.60 o
   5   7   0          9.98         10.71         0.59 o
   6   7   0          2.16          2.62         0.80 o
  -5   8   0         24.96         23.96         0.75 o
  -4   8   0         69.35         67.90         0.87 o
  -3   8   0          3.39          3.64         0.69 o
  -2   8   0        370.92        388.75        13.28 o
  -1   8   0         57.75         59.66         2.88 o
   0   8   0         25.31         26.04         0.78 o
   1   8   0          8.87          7.70         0.72 o
   2   8   0         63.23         55.76         0.75 o
   3   8   0          4.12          5.01         0.64 o
   4   8   0         12.85         14.25         0.66 o
   5   8   0          0.00          0.64         0.74 o
  -5   9   0          0.78          0.79         0.80 o
  -4   9   0          0.76          1.15         0.63 o
  -3   9   0          1.43          1.29         0.55 o
  -2   9   0        160.02        165.70         6.23 o
  -1   9   0        187.84        191.85         5.25 o
   0   9   0          0.56          0.59         0.66 o
   1   9   0         11.83         11.38         0.64 o
   2   9   0         66.59         65.53         2.38 o
   3   9   0         16.26         16.19         0.71 o
   4   9   0         25.49         25.53         0.80 o
   5   9   0         30.56         28.56         0.92 o
  -4  10   0          5.53          6.34         0.69 o
  -3  10   0          1.99          2.03         0.55 o
  -2  10   0          0.00          0.08         0.64 o
  -1  10   0         68.60         68.24         2.56 o
   0  10   0          0.04          0.43         0.70 o
   1  10   0          0.05          0.36         0.82 o
   2  10   0          0.33          0.43         0.79 o
   3  10   0         32.11         30.09         1.26 o
   4  10   0         18.46         18.03         0.89 o
   5  10   0          0.30          0.58         0.87 o
  -3  11   0         55.02         53.40         2.08 o
  -2  11   0         11.99         14.66         0.62 o
  -1  11   0          3.77          3.90         0.71 o
   0  11   0         58.82         56.26         2.54 o
   1  11   0          5.32          5.11         0.73 o
   2  11   0         11.11         11.28         0.93 o
   3  11   0         15.36         14.56         1.19 o
   4  11   0         13.41         10.88         1.14 o
  -3  12   0          6.58          5.40         0.75 o
  -2  12   0          5.61          5.21         0.75 o
  -1  12   0          0.04          0.21         0.76 o
   0  12   0          5.34          6.17         0.75 o
   1  12   0          5.43          5.72         0.94 o
   2  12   0          6.35          8.61         1.33 o
   3  12   0          2.09          1.80         0.97 o
  -1  13   0          4.16          3.50         0.80 o
   0  13   0          4.17          3.54         0.99 o
   1  13   0         31.20         28.26         3.84 o
   2  13   0          1.82          2.75         1.03 o
  -1 -13   1         13.41         12.02         1.04 o
   0 -13   1          1.00          0.42         0.76 o
   1 -13   1          3.35          3.73         0.71 o
  -3 -12   1          0.13         -0.18         0.77 o
  -2 -12   1          5.35          4.22         0.96 o
  -1 -12   1         12.45         11.63         0.94 o
   0 -12   1          1.02          1.09         0.80 o
   1 -12   1          0.04         -0.02         0.73 o
   2 -12   1          1.69          2.41         0.74 o
   3 -12   1          0.59          0.25         0.76 o
  -4 -11   1          2.50          1.84         0.80 o
  -3 -11   1         18.73         18.72         0.85 o
  -2 -11   1          2.93          3.30         0.76 o
  -1 -11   1         11.65         11.18         0.83 o
   0 -11   1         47.21         46.81         2.36 o
   1 -11   1         62.78         63.81         2.26 o
   2 -11   1          0.21          0.61         0.67 o
   3 -11   1         22.46         20.89         1.01 o
  -4 -10   1          9.12          8.98         0.66 o
  -3 -10   1         14.31         14.75         0.74 o
  -2 -10   1         21.11         23.79         1.14 o
  -1 -10   1          9.83         11.47         0.75 o
   0 -10   1          8.16          7.71         0.63 o
   1 -10   1        101.38        106.72         2.74 o
   2 -10   1          0.03          0.20         0.61 o
   3 -10   1         14.78         13.86         0.62 o
   4 -10   1         10.71          9.34         0.75 o
  -5  -9   1          4.43          4.02         0.77 o
  -4  -9   1         21.12         20.71         0.74 o
  -3  -9   1         18.50         17.64         0.71 o
  -2  -9   1          6.80          6.16         0.64 o
  -1  -9   1          7.30          9.52         0.64 o
   0  -9   1        113.59        102.68         2.49 o
   1  -9   1        229.62        228.36         7.70 o
   2  -9   1         70.68         75.41         2.20 o
   3  -9   1          4.74          4.76         0.56 o
   4  -9   1         24.45         25.58         0.72 o
   5  -9   1         28.46         28.40         0.74 o
  -5  -8   1          6.51          6.22         0.70 o
  -4  -8   1         44.07         45.64         0.77 o
  -3  -8   1         16.34         19.09         0.79 o
  -2  -8   1          3.54          6.08         0.62 o
  -1  -8   1          9.99         11.59         0.64 o
   0  -8   1          6.06          6.33         0.66 o
   1  -8   1         73.41         72.15         1.10 o
   2  -8   1        316.43        307.60        11.00 o
   3  -8   1        115.81        118.13         3.66 o
   4  -8   1        135.84        133.91         3.03 o
   5  -8   1          4.30          4.85         0.78 o
  -6  -7   1          6.03          6.04         0.67 o
  -5  -7   1          1.24          1.18         0.62 o
  -4  -7   1         14.94         17.39         0.62 o
  -3  -7   1         31.05         32.18         0.89 o
  -2  -7   1         73.61         64.49         2.01 o
  -1  -7   1        328.42        385.15        11.25 o
   0  -7   1          1.35          1.43         0.64 o
   1  -7   1         52.43         54.55         1.75 o
   2  -7   1          1.26          1.38         0.43 o
   3  -7   1        216.64        219.12         5.95 o
   4  -7   1         12.59         13.28         0.71 o
   5  -7   1          3.25          4.35         0.74 o
   6  -7   1         36.17         31.42         1.37 o
  -6  -6   1          0.03          0.17         0.68 o
  -5  -6   1         29.89         27.80         1.18 o
  -4  -6   1         42.57         50.65         0.75 o
  -3  -6   1         74.58         72.40         1.27 o
  -2  -6   1          1.23          1.57         0.57 o
  -1  -6   1          3.69          3.48         0.57 o
   0  -6   1          9.35          4.70         0.55 o
   1  -6   1        230.92        238.44         7.19 o
   2  -6   1        312.75        307.43         7.37 o
   3  -6   1         35.98         37.35         0.83 o
   4  -6   1          4.50          5.42         0.65 o
   5  -6   1          0.24          0.69         0.71 o
   6  -6   1          0.83          0.94         0.78 o
  -6  -5   1          5.02          5.78         0.67 o
  -5  -5   1         23.93         24.93         0.83 o
  -4  -5   1         45.51         46.86         0.67 o
  -3  -5   1        110.57        110.33         1.38 o
  -2  -5   1         87.19         94.03         1.92 o
  -1  -5   1        106.14         85.27         0.84 o
   0  -5   1        378.92        365.26        12.56 o
   1  -5   1          4.66          7.58         0.66 o
   2  -5   1         49.49         43.96         1.05 o
   3  -5   1        120.58        126.20         4.85 o
   4  -5   1        231.37        212.72         7.13 o
   5  -5   1          0.83          1.16         0.62 o
   6  -5   1          0.82          0.97         0.63 o
  -6  -4   1          7.80          8.85         0.61 o
  -5  -4   1         11.28          9.55         0.60 o
  -4  -4   1         18.69         17.39         0.58 o
  -3  -4   1         93.14         97.56         1.74 o
  -2  -4   1          0.19          0.32         0.61 o
  -1  -4   1        131.97        115.53         1.69 o
   0  -4   1         16.68         16.72         0.68 o
   1  -4   1        767.35        798.65        27.92 o
   2  -4   1         30.45         20.99         1.15 o
   3  -4   1          0.02          0.21         0.51 o
   4  -4   1        145.03        130.77         3.27 o
   5  -4   1         46.96         50.42         1.74 o
   6  -4   1         43.11         41.88         1.55 o
  -6  -3   1          3.14          4.23         0.63 o
  -5  -3   1         26.22         26.23         0.66 o
  -4  -3   1         38.61         40.73         1.11 o
  -3  -3   1         97.48         97.65         1.76 o
  -2  -3   1         10.65         11.30         0.55 o
  -1  -3   1        184.95        194.99         1.94 o
   0  -3   1        747.28        740.58        22.57 o
   1  -3   1         12.93         11.43         0.70 o
   2  -3   1        547.63        556.96        14.70 o
   3  -3   1        206.18        204.04         6.31 o
   4  -3   1        114.31        113.50         3.31 o
   5  -3   1          2.42          1.58         0.56 o
   6  -3   1         27.06         31.04         0.89 o
   7  -3   1         17.31         16.75         1.12 o
  -7  -2   1          1.17          1.59         0.84 o
  -6  -2   1          0.02          0.05         0.64 o
  -5  -2   1        123.12        129.11         3.95 o
  -4  -2   1         26.52         26.88         0.80 o
  -3  -2   1         73.99         67.47         1.61 o
  -2  -2   1         30.41         24.17         0.82 o
   1  -2   1         82.51         73.33         1.23 o
   2  -2   1         15.40         20.44         0.94 o
   3  -2   1        643.31        694.65        25.54 o
   4  -2   1         11.58         13.19         0.65 o
   5  -2   1          0.06          0.80         0.63 o
   6  -2   1          5.86          5.59         0.70 o
   7  -2   1          1.98          2.75         0.80 o
  -7  -1   1          0.24         -0.11         0.71 o
  -6  -1   1          0.78          1.67         0.72 o
  -5  -1   1          4.03          3.16         0.57 o
  -4  -1   1         15.09         16.28         0.56 o
  -3  -1   1        127.76        113.51         2.50 o
  -2  -1   1        314.93        315.28         7.02 o
  -1  -1   1        973.90       1030.08        15.73 o
   0  -1   1          1.27          1.32         0.86 o
   1  -1   1          7.94          5.27         1.07 o
   2  -1   1        774.21        779.66        17.51 o
   3  -1   1        665.99        673.37        11.63 o
   4  -1   1        100.50         87.85         1.64 o
   5  -1   1          5.50          5.68         0.64 o
   6  -1   1          6.93          6.63         0.70 o
   7  -1   1          6.25          6.04         0.81 o
  -7   0   1          0.09          0.80         0.67 o
  -6   0   1          6.16          7.07         0.73 o
  -5   0   1          9.97         10.71         0.58 o
  -4   0   1         41.03         43.95         1.04 o
  -3   0   1         85.28         92.23         1.15 o
  -2   0   1         67.81         80.46         1.29 o
  -1   0   1        444.16        416.14        14.96 o
   0   0   1        236.98        275.40         3.29 o
   1   0   1       1630.94       1643.54         6.69 o
   2   0   1       1467.22       1468.34         3.35 o
   3   0   1        282.46        249.52         1.65 o
   4   0   1        183.62        180.93         2.34 o
   5   0   1         17.24         15.20         0.66 o
   6   0   1         17.21         19.86         0.74 o
   7   0   1          0.01          0.94         0.68 o
  -7   1   1          0.01          0.24         0.82 o
  -6   1   1         11.73         11.51         0.64 o
  -5   1   1        108.06        107.82         1.46 o
  -4   1   1         11.38         10.83         0.53 o
  -3   1   1        633.85        630.57         5.49 o
  -2   1   1        102.21         80.79         1.03 o
  -1   1   1       1124.22       1077.55         2.90 o
   1   1   1        205.28        219.16         3.62 o
   2   1   1          1.88          1.76         0.61 o
   3   1   1         62.77         57.08         0.82 o
   4   1   1        169.61        182.18         1.10 o
   5   1   1          8.95          8.42         0.65 o
   6   1   1         46.82         47.65         0.83 o
   7   1   1         28.18         27.45         2.17 o
  -6   2   1          2.83          3.86         0.72 o
  -5   2   1         78.82         79.55         0.86 o
  -4   2   1        307.39        312.90         4.46 o
  -3   2   1        336.17        310.26         6.38 o
  -2   2   1        126.11        126.47         2.60 o
  -1   2   1        565.07        613.14        13.41 o
   1   2   1         54.09         72.14         1.44 o
   2   2   1          0.90         -0.06         0.52 o
   3   2   1          1.73          2.20         0.61 o
   4   2   1          5.43          7.58         0.63 o
   5   2   1          0.00          0.08         0.62 o
   6   2   1         24.77         26.17         1.34 o
   7   2   1          4.73          5.48         0.84 o
  -6   3   1          0.83          1.23         0.73 o
  -5   3   1         28.61         26.78         0.75 o
  -4   3   1          8.72          8.59         0.63 o
  -3   3   1         11.85          9.80         0.52 o
  -2   3   1        445.54        415.35         9.93 o
  -1   3   1       1479.91       1553.60        47.05 o
   0   3   1        404.78        429.82        12.35 o
   1   3   1       1307.90       1270.43         4.04 o
   2   3   1        683.49        649.46        12.81 o
   3   3   1         47.69         47.05         0.67 o
   4   3   1          0.25          0.98         0.58 o
   5   3   1          1.98          1.44         0.64 o
   6   3   1         36.50         39.55         0.82 o
   7   3   1         10.96         10.80         1.31 o
  -6   4   1         26.60         25.90         0.83 o
  -5   4   1          0.57          0.93         0.57 o
  -4   4   1          0.35          0.84         0.59 o
  -3   4   1          0.00         -0.11         0.58 o
  -2   4   1         47.22         50.45         1.85 o
  -1   4   1        155.50        161.01         5.12 o
   0   4   1         23.05         16.34         0.78 o
   1   4   1        253.36        235.34         1.57 o
   2   4   1        429.09        419.16         7.30 o
   3   4   1          0.07          1.41         0.50 o
   4   4   1          2.41          1.02         0.60 o
   5   4   1          6.22          6.24         0.67 o
   6   4   1         62.16         64.76         3.62 o
   7   4   1         13.04         11.81         1.52 o
  -6   5   1         14.97         13.72         0.91 o
  -5   5   1        120.07        115.24         6.77 o
  -4   5   1          7.74          9.40         0.94 o
  -3   5   1          0.06          0.27         0.61 o
  -2   5   1          1.57          0.94         0.49 o
  -1   5   1        471.07        488.42        15.58 o
   0   5   1         11.56         11.36         0.65 o
   1   5   1        147.29        164.60         1.34 o
   2   5   1        137.14        146.51         2.80 o
   3   5   1        261.15        256.77         4.75 o
   4   5   1        158.11        153.29         3.42 o
   5   5   1         18.69         21.80         0.74 o
   6   5   1         21.03         21.50         0.82 o
  -6   6   1          9.43          9.73         0.84 o
  -5   6   1         40.53         41.16         0.83 o
  -4   6   1         29.94         29.93         0.72 o
  -3   6   1        339.16        347.75        10.70 o
  -2   6   1        203.81        208.64         4.84 o
  -1   6   1        110.86         98.59         4.08 o
   0   6   1        407.69        474.43         8.48 o
   1   6   1         22.27         17.51         1.23 o
   2   6   1         11.50          7.05         0.60 o
   3   6   1          3.62          6.24         0.56 o
   4   6   1         37.14         34.07         0.97 o
   5   6   1         31.10         34.06         1.45 o
   6   6   1          3.55          3.70         0.76 o
  -5   7   1         38.25         36.27         0.79 o
  -4   7   1         68.80         73.73         1.90 o
  -3   7   1        195.07        192.14         5.27 o
  -2   7   1        563.45        556.50        11.24 o
  -1   7   1         38.70         48.65         1.70 o
   0   7   1         43.57         46.38         1.07 o
   1   7   1        305.55        284.79         7.85 o
   2   7   1         20.78         18.11         0.77 o
   3   7   1          0.20         -0.09         0.86 o
   4   7   1         85.37         84.32         2.27 o
   5   7   1          4.15          3.75         0.71 o
   6   7   1          1.68          2.48         0.80 o
  -5   8   1          9.06          8.47         0.77 o
  -4   8   1         43.29         44.24         0.80 o
  -3   8   1         92.12         93.44         1.53 o
  -2   8   1        347.77        339.71         9.61 o
  -1   8   1         23.31         21.35         0.66 o
   0   8   1         24.72         24.78         1.83 o
   1   8   1         19.17         17.19         0.86 o
   2   8   1        217.64        213.78         7.47 o
   3   8   1        142.64        142.39         1.11 o
   4   8   1         11.12         13.25         0.67 o
   5   8   1          1.19          1.58         0.79 o
   6   8   1          0.33          0.05         0.81 o
  -5   9   1         10.66          8.66         0.73 o
  -4   9   1         24.77         26.39         0.79 o
  -3   9   1          0.43          0.69         0.67 o
  -2   9   1         10.63         13.07         0.66 o
  -1   9   1        170.83        163.66         4.40 o
   0   9   1          2.97          2.45         0.77 o
   1   9   1         63.58         59.63         1.07 o
   2   9   1         46.51         48.01         2.18 o
   3   9   1         48.73         46.71         1.04 o
   4   9   1          3.07          3.40         0.76 o
   5   9   1          0.67          0.84         0.82 o
  -4  10   1         49.49         48.19         2.15 o
  -3  10   1          5.38          5.64         0.65 o
  -2  10   1          1.37          1.89         0.65 o
  -1  10   1          0.01          0.46         0.69 o
   0  10   1         12.24         14.77         0.93 o
   1  10   1         21.71         23.75         1.02 o
   2  10   1         21.23         18.24         0.88 o
   3  10   1         14.25         14.61         1.27 o
   4  10   1         47.61         46.93         1.55 o
   5  10   1          5.82          4.54         0.79 o
  -3  11   1          4.59          5.69         0.73 o
  -2  11   1         38.64         41.35         1.34 o
  -1  11   1         44.05         43.63         0.89 o
   0  11   1        127.68        122.49         5.02 o
   1  11   1         27.62         26.58         2.61 o
   2  11   1         17.36         19.90         1.16 o
   3  11   1          0.05          0.03         0.89 o
   4  11   1         13.18         14.31         0.95 o
  -3  12   1         16.12         18.15         0.79 o
  -2  12   1         10.37         11.18         0.81 o
  -1  12   1          0.35          0.39         0.75 o
   0  12   1         40.18         41.90         3.74 o
   1  12   1          2.56          1.68         0.89 o
   2  12   1          1.00          1.63         0.92 o
   3  12   1          1.26          1.42         0.98 o
  -1  13   1          5.41          5.32         0.83 o
   0  13   1          5.01          5.40         0.96 o
   1  13   1          3.43          4.65         0.82 o
   2  13   1          0.94          1.43         0.98 o
  -1 -13   2          1.35          0.18         0.69 o
   0 -13   2          6.70          5.95         0.85 o
  -2 -12   2          3.66          4.17         0.87 o
  -1 -12   2          4.96          4.97         0.72 o
   0 -12   2         14.13         13.02         0.85 o
   1 -12   2          1.04          2.11         0.91 o
   2 -12   2          2.51          3.37         0.75 o
  -3 -11   2          1.89          2.44         0.75 o
  -2 -11   2          0.15          0.44         0.72 o
  -1 -11   2          9.26          9.82         0.77 o
   0 -11   2        105.91        104.50         3.70 o
   1 -11   2          2.91          4.25         0.76 o
   2 -11   2         20.95         19.36         0.70 o
   3 -11   2         17.11         16.53         0.78 o
  -4 -10   2          2.20          2.40         0.67 o
  -3 -10   2          4.13          4.39         0.72 o
  -2 -10   2          0.01          0.88         0.65 o
  -1 -10   2          2.28          1.12         0.67 o
   0 -10   2         35.32         38.58         0.95 o
   1 -10   2         96.26         97.26         4.03 o
   2 -10   2          1.62          1.67         0.62 o
   3 -10   2         25.61         27.06         0.96 o
   4 -10   2          6.37          6.55         0.63 o
  -5  -9   2         12.93         11.79         0.75 o
  -4  -9   2         10.74         12.11         0.71 o
  -3  -9   2          0.31          0.71         0.74 o
  -2  -9   2         20.67         22.56         0.67 o
  -1  -9   2          1.54          1.16         0.53 o
   0  -9   2         10.32          8.66         0.71 o
   1  -9   2         17.79         18.28         0.75 o
   2  -9   2         46.87         47.51         0.72 o
   3  -9   2         76.17         78.24         2.63 o
   4  -9   2         23.01         25.79         0.71 o
   5  -9   2         53.42         45.56         1.84 o
  -5  -8   2          0.88          1.54         0.67 o
  -4  -8   2          2.91          4.87         0.68 o
  -3  -8   2          3.59          2.98         0.52 o
  -2  -8   2         32.83         35.73         0.75 o
  -1  -8   2          0.87          1.05         0.54 o
   0  -8   2          4.87          4.37         0.64 o
   1  -8   2         80.69         84.46         1.64 o
   2  -8   2        145.07        154.30         5.05 o
   3  -8   2          2.27          2.52         0.58 o
   4  -8   2          0.60          1.10         0.64 o
   5  -8   2          1.22          1.32         0.66 o
  -5  -7   2          5.07          4.51         0.58 o
  -4  -7   2         57.65         61.53         1.32 o
  -3  -7   2         32.58         28.67         0.65 o
  -2  -7   2          4.49          5.85         0.57 o
  -1  -7   2         85.94         83.67         1.86 o
   0  -7   2         36.72         29.55         1.17 o
   1  -7   2          0.71          0.97         0.56 o
   2  -7   2         76.63         74.43         2.65 o
   3  -7   2         17.97         19.04         0.61 o
   4  -7   2          0.00          0.53         0.59 o
   5  -7   2          1.66          2.77         0.63 o
   6  -7   2          0.68          0.12         0.84 o
  -6  -6   2          0.91          1.24         0.70 o
  -5  -6   2          1.00          0.79         0.64 o
  -4  -6   2          3.35          3.28         0.57 o
  -3  -6   2         11.44         11.56         0.59 o
  -2  -6   2        104.73        105.42         4.73 o
  -1  -6   2        206.98        189.66         1.17 o
   0  -6   2        220.04        217.14         7.63 o
   1  -6   2        210.12        192.06         3.67 o
   2  -6   2        276.21        264.26         8.01 o
   3  -6   2        441.11        433.39        16.96 o
   4  -6   2         89.76         91.60         2.29 o
   5  -6   2         10.27          9.59         0.71 o
   6  -6   2         10.00         10.32         0.81 o
  -6  -5   2          5.16          5.55         0.68 o
  -5  -5   2          0.08          0.22         0.60 o
  -4  -5   2          0.27          1.54         0.54 o
  -3  -5   2          1.71          1.64         0.44 o
  -2  -5   2        305.37        323.38         4.93 o
  -1  -5   2        447.57        442.77         4.44 o
   0  -5   2          0.25          1.08         0.56 o
   1  -5   2        338.46        347.75        11.10 o
   2  -5   2        179.90        197.28         1.95 o
   3  -5   2          9.63          8.03         0.65 o
   4  -5   2          0.12          1.45         0.64 o
   5  -5   2         20.39         21.42         0.66 o
   6  -5   2         44.20         43.48         2.02 o
  -6  -4   2         27.44         24.66         1.12 o
  -5  -4   2         55.50         59.53         1.42 o
  -4  -4   2         88.12         87.62         2.48 o
  -3  -4   2         35.53         31.67         0.60 o
  -2  -4   2        419.01        427.73         6.90 o
  -1  -4   2         25.18         12.06         0.54 o
   0  -4   2         19.47         27.51         1.09 o
   1  -4   2         44.61         51.65         2.21 o
   2  -4   2        361.09        389.21         4.69 o
   3  -4   2        220.36        214.06         5.05 o
   4  -4   2         82.39         86.64         4.44 o
   5  -4   2          5.60          4.44         0.64 o
   6  -4   2          4.55          5.98         0.75 o
  -6  -3   2          4.59          4.44         0.64 o
  -5  -3   2          2.61          2.41         0.51 o
  -4  -3   2         19.47         18.32         0.86 o
  -3  -3   2          6.83          6.05         0.48 o
  -2  -3   2        376.33        350.45         2.52 o
  -1  -3   2        844.17        732.71        10.90 o
   0  -3   2        168.37        169.32         4.94 o
   1  -3   2          3.74          4.44         0.66 o
   2  -3   2       1575.90       1795.54         6.52 o
   3  -3   2        504.58        492.51        21.17 o
   4  -3   2         15.56         13.19         0.95 o
   5  -3   2          4.12          5.57         0.66 o
   6  -3   2         63.97         59.53         0.87 o
   7  -3   2          3.95          3.72         0.82 o
  -6  -2   2          4.43          4.98         0.65 o
  -5  -2   2          6.25          6.08         0.52 o
  -4  -2   2          2.55          3.15         0.48 o
  -3  -2   2         59.36         53.69         1.16 o
  -2  -2   2         25.59         26.97         0.62 o
  -1  -2   2       1237.63       1194.21        15.57 o
   0  -2   2       1987.01       1946.30        21.56 o
   1  -2   2       1104.93       1233.13        47.94 o
   2  -2   2          2.15          1.07         0.80 o
   3  -2   2         24.20         17.88         0.80 o
   4  -2   2          5.17          3.41         0.59 o
   5  -2   2        138.63        132.56         4.10 o
   6  -2   2         13.35         13.70         0.74 o
   7  -2   2          1.14          1.84         0.80 o
  -6  -1   2         14.98         17.31         0.60 o
  -5  -1   2          0.87          0.54         0.56 o
  -4  -1   2        107.34        114.36         2.05 o
  -3  -1   2         78.48         78.27         1.70 o
  -2  -1   2        803.20        822.02        12.92 o
   0  -1   2        169.65        145.39         1.78 o
   1  -1   2         94.23        119.40         4.03 o
   2  -1   2        368.42        365.75        17.98 o
   3  -1   2       1173.99       1188.30        18.33 o
   4  -1   2         37.45         37.86         1.58 o
   5  -1   2         85.15         82.56         2.22 o
   6  -1   2         70.52         73.05         1.26 o
   7  -1   2          4.24          4.64         0.82 o
  -6   0   2         31.14         30.33         0.94 o
  -5   0   2        117.47        120.50         2.92 o
  -4   0   2         52.90         54.82         1.45 o
  -3   0   2        187.71        167.00         1.86 o
  -2   0   2        489.40        481.30         9.05 o
   0   0   2       1775.14       1829.15        25.10 o
   1   0   2         70.56         95.07         4.53 o
   2   0   2        354.11        324.18         3.68 o
   3   0   2          0.10          0.38         0.49 o
   4   0   2          0.21          0.52         0.59 o
   5   0   2         81.87         86.69         1.96 o
   6   0   2         22.88         23.20         0.77 o
   7   0   2         11.27         12.20         0.82 o
  -6   1   2          8.87          9.60         0.65 o
  -5   1   2          0.79          2.04         0.54 o
  -4   1   2          1.43          1.74         0.49 o
  -3   1   2        238.05        204.17         3.48 o
  -2   1   2          8.35         10.02         0.56 o
  -1   1   2        114.84        108.79         3.28 o
   0   1   2          4.37         11.35         2.97 o
   1   1   2       2315.74       2739.81         9.82 o
   2   1   2         10.89         12.22         0.87 o
   3   1   2          0.37          1.30         0.66 o
   4   1   2         29.88         27.45         0.72 o
   5   1   2         22.71         24.01         0.92 o
   6   1   2         36.37         37.99         1.12 o
   7   1   2          1.00          0.35         0.77 o
  -6   2   2          7.12          7.19         0.74 o
  -5   2   2         26.27         24.85         0.62 o
  -4   2   2         90.84         89.74         1.98 o
  -3   2   2          8.93          9.43         0.57 o
  -2   2   2        507.52        466.76         8.57 o
  -1   2   2        140.05        148.56         3.17 o
   0   2   2         80.62         77.42         1.79 o
   1   2   2       1252.84       1375.67       114.76 o
   2   2   2         90.43         68.78         1.15 o
   3   2   2        226.91        205.49         7.60 o
   4   2   2          0.26          0.16         0.57 o
   5   2   2         99.97        101.56         1.50 o
   6   2   2         42.46         41.44         0.83 o
   7   2   2         10.36         11.53         1.03 o
  -6   3   2         39.57         42.03         0.86 o
  -5   3   2          1.78          2.43         0.56 o
  -4   3   2          0.66          0.99         0.52 o
  -3   3   2          0.39          0.54         0.44 o
  -2   3   2         45.78         54.37         1.69 o
  -1   3   2         79.41         71.97         1.40 o
   0   3   2          2.36          8.29         4.59 o
   1   3   2        390.27        417.19        18.47 o
   2   3   2        893.49        903.41        19.70 o
   3   3   2        656.91        628.76        13.15 o
   4   3   2         41.87         44.14         0.94 o
   5   3   2        155.35        161.17         4.39 o
   6   3   2         13.82         14.19         0.75 o
   7   3   2         11.56          8.90         0.84 o
  -6   4   2         22.86         24.84         0.85 o
  -5   4   2         16.05         17.57         0.75 o
  -4   4   2        203.49        204.56         4.19 o
  -3   4   2         87.77         90.24         3.40 o
  -2   4   2        113.25        100.54         2.81 o
  -1   4   2        989.70       1025.44        29.09 o
   0   4   2        404.38        469.22        11.00 o
   1   4   2          1.71          1.49         0.71 o
   2   4   2         20.02         21.32         0.71 o
   3   4   2        198.33        227.95         3.45 o
   4   4   2         25.29         24.41         0.69 o
   5   4   2         45.06         48.97         0.81 o
   6   4   2         58.27         57.22         2.03 o
   7   4   2          0.21          0.94         0.82 o
  -6   5   2         45.35         42.86         1.08 o
  -5   5   2         55.67         58.82         2.54 o
  -4   5   2        117.58        125.49         4.63 o
  -3   5   2        394.74        395.92        13.75 o
  -2   5   2        630.29        594.57        17.85 o
  -1   5   2        180.75        192.29         2.14 o
   0   5   2        408.55        396.84        12.76 o
   1   5   2        263.10        239.20         5.22 o
   2   5   2        187.34        167.18         2.85 o
   3   5   2        232.74        229.06         2.20 o
   4   5   2          0.05          0.13         0.60 o
   5   5   2          4.76          5.68         0.70 o
   6   5   2         33.94         34.85         1.71 o
  -6   6   2          0.89          1.51         0.71 o
  -5   6   2          3.45          3.41         0.63 o
  -4   6   2        195.31        205.74         6.45 o
  -3   6   2        243.31        231.97         5.71 o
  -2   6   2         93.53         96.63         2.24 o
  -1   6   2         24.46         19.77         0.70 o
   0   6   2         47.48         29.24         0.90 o
   1   6   2        811.25        755.99        40.70 o
   2   6   2        197.35        204.69         3.42 o
   3   6   2         12.93         11.42         0.71 o
   4   6   2          0.11          0.48         0.65 o
   5   6   2          0.30          0.59         0.70 o
   6   6   2         12.12         13.28         1.03 o
  -5   7   2          6.55          6.66         0.64 o
  -4   7   2          0.02          0.09         0.67 o
  -3   7   2        303.35        312.30         5.38 o
  -2   7   2          9.58          8.09         0.57 o
  -1   7   2         28.21         32.34         0.91 o
   0   7   2        141.14        127.23         6.86 o
   1   7   2        206.59        199.97        13.50 o
   2   7   2          0.20          0.80         0.65 o
   3   7   2          6.92          6.95         0.92 o
   4   7   2         42.64         46.70         0.85 o
   5   7   2          0.31          0.49         0.75 o
   6   7   2          1.53          1.39         0.84 o
  -5   8   2         41.62         42.58         2.46 o
  -4   8   2          5.43          5.77         0.62 o
  -3   8   2          4.21          4.49         0.61 o
  -2   8   2          3.18          3.60         0.70 o
  -1   8   2         69.29         80.22         1.36 o
   0   8   2          3.53          2.76         0.80 o
   1   8   2         65.80         66.31         2.41 o
   2   8   2         38.27         36.53         2.07 o
   3   8   2        130.95        141.12         1.12 o
   4   8   2         75.43         77.92         1.32 o
   5   8   2         23.66         22.82         0.82 o
   6   8   2          0.48          1.34         0.86 o
  -5   9   2         12.44         13.79         1.52 o
  -4   9   2         22.00         21.14         0.79 o
  -3   9   2         50.53         49.12         0.86 o
  -2   9   2         41.55         39.80         1.24 o
  -1   9   2         90.84         91.74         2.24 o
   0   9   2         32.77         25.56         2.47 o
   1   9   2         31.57         27.48         0.89 o
   2   9   2          5.59          5.39         0.77 o
   3   9   2          8.67          8.45         0.81 o
   4   9   2          6.94          8.67         0.78 o
   5   9   2          0.23          1.08         0.82 o
  -4  10   2         22.04         20.97         1.02 o
  -3  10   2         38.42         43.03         0.84 o
  -2  10   2         42.56         47.05         1.37 o
  -1  10   2        163.72        164.50         4.04 o
   0  10   2          0.07          0.15         0.87 o
   1  10   2          3.34          5.84         0.83 o
   2  10   2          0.01          0.34         0.83 o
   3  10   2        139.33        130.52         3.78 o
   4  10   2          0.91          1.95         0.82 o
   5  10   2          2.22          1.81         0.94 o
  -3  11   2          1.17          1.02         0.72 o
  -2  11   2          0.62          1.19         0.70 o
  -1  11   2          6.09          7.71         0.91 o
   0  11   2         47.39         50.08         2.39 o
   1  11   2         47.12         54.51         3.82 o
   2  11   2          4.09          3.42         0.86 o
   3  11   2          3.01          4.37         0.91 o
   4  11   2          1.46          2.63         0.99 o
  -2  12   2          0.12          0.77         0.78 o
  -1  12   2          0.33          1.21         0.90 o
   0  12   2         31.66         30.10         2.20 o
   1  12   2          0.68          1.08         0.89 o
   2  12   2          6.84          4.60         0.93 o
   3  12   2          0.17          0.49         0.95 o
  -1  13   2          4.44          3.14         0.98 o
   0  13   2          0.50          1.74         1.28 o
   1  13   2          6.07          6.20         1.02 o
   2  13   2          0.51          1.59         0.97 o
  -2 -12   3          6.54          6.20         0.69 o
  -1 -12   3         10.63          9.89         0.85 o
   0 -12   3         28.05         29.17         0.90 o
   1 -12   3          2.70          3.44         0.81 o
   2 -12   3          0.03          0.87         0.78 o
  -3 -11   3          0.93          0.20         0.85 o
  -2 -11   3          0.15          0.56         0.70 o
  -1 -11   3         13.34         15.36         0.73 o
   0 -11   3         13.55         14.83         1.06 o
   1 -11   3          8.10          9.51         0.78 o
   2 -11   3         37.17         33.40         1.46 o
   3 -11   3         14.06         13.79         0.73 o
  -4 -10   3          0.14          1.35         0.77 o
  -3 -10   3         13.76         12.26         0.83 o
  -2 -10   3          1.01          1.39         0.67 o
  -1 -10   3         11.81         12.97         0.57 o
   0 -10   3          2.32          3.47         0.72 o
   1 -10   3         49.84         51.90         1.30 o
   2 -10   3          1.28          1.51         0.76 o
   3 -10   3          5.52          6.52         0.65 o
   4 -10   3          2.21          2.30         0.69 o
  -4  -9   3         11.67         10.29         0.63 o
  -3  -9   3          0.01          0.57         0.60 o
  -2  -9   3         20.79         26.08         0.68 o
  -1  -9   3         15.37         14.39         0.66 o
   0  -9   3          8.60         10.11         0.60 o
   1  -9   3        100.89         97.29         3.24 o
   2  -9   3          0.00          0.01         0.72 o
   3  -9   3          8.96          8.84         0.70 o
   4  -9   3          6.17          7.01         0.67 o
   5  -9   3          8.27          8.13         0.83 o
  -5  -8   3          0.72          1.60         0.69 o
  -4  -8   3          2.85          2.04         0.64 o
  -3  -8   3         15.82         16.14         0.57 o
  -2  -8   3         33.08         37.24         0.66 o
  -1  -8   3         18.72         14.60         0.57 o
   0  -8   3        109.78        111.46         3.77 o
   1  -8   3        205.75        195.49         5.27 o
   2  -8   3        420.37        436.11         7.96 o
   3  -8   3         34.89         36.23         0.99 o
   4  -8   3          1.61          1.74         0.63 o
   5  -8   3          0.74          1.16         0.61 o
  -5  -7   3          0.15          0.21         0.66 o
  -4  -7   3          1.37          1.23         0.50 o
  -3  -7   3         22.98         23.15         0.66 o
  -2  -7   3         59.64         62.01         1.95 o
  -1  -7   3          2.44          2.34         0.53 o
   0  -7   3         55.07         53.67         2.20 o
   1  -7   3        116.48        118.40         0.98 o
   2  -7   3          3.00          3.31         0.69 o
   3  -7   3          9.87          9.86         0.68 o
   4  -7   3         17.78         20.41         0.66 o
   5  -7   3         26.07         28.02         0.90 o
  -5  -6   3         25.92         26.85         0.70 o
  -4  -6   3         11.26         10.35         0.57 o
  -3  -6   3         20.58         19.80         0.51 o
  -2  -6   3          0.79          1.69         0.52 o
  -1  -6   3          0.01          0.39         0.54 o
   0  -6   3          0.02          0.50         0.52 o
   1  -6   3         81.11         78.78         1.53 o
   2  -6   3         31.97         33.29         1.22 o
   3  -6   3        172.87        177.90         6.19 o
   4  -6   3          0.52          1.71         0.57 o
   5  -6   3         14.39         15.54         0.65 o
   6  -6   3         46.01         41.91         0.74 o
  -6  -5   3          0.12         -0.09         0.70 o
  -5  -5   3          0.20          0.75         0.54 o
  -4  -5   3          0.63          0.72         0.55 o
  -3  -5   3         62.57         66.01         0.99 o
  -2  -5   3         77.67         58.73         2.06 o
  -1  -5   3         71.11         74.97         1.57 o
   0  -5   3        107.29        109.24         3.67 o
   1  -5   3        174.39        177.38         3.44 o
   2  -5   3        184.17        218.01         7.81 o
   3  -5   3          0.35          0.64         0.64 o
   4  -5   3          1.61          4.08         0.56 o
   5  -5   3         84.18         79.22         2.21 o
   6  -5   3         19.26         16.07         0.89 o
  -6  -4   3          2.58          2.52         0.56 o
  -5  -4   3          0.10          0.46         0.59 o
  -4  -4   3         27.75         28.15         0.61 o
  -3  -4   3          4.46          3.49         0.51 o
  -2  -4   3        746.61        685.98         9.57 o
  -1  -4   3         37.55         44.80         1.02 o
   0  -4   3         71.47         65.40         2.26 o
   1  -4   3          0.04          0.34         0.54 o
   2  -4   3         10.36          8.77         0.68 o
   3  -4   3          1.77          1.66         0.61 o
   4  -4   3        191.76        190.28         7.95 o
   5  -4   3         10.90          9.78         0.68 o
   6  -4   3          0.00          0.48         0.74 o
  -6  -3   3          3.62          2.76         0.67 o
  -5  -3   3          3.04          3.44         0.54 o
  -4  -3   3          0.19          0.58         0.43 o
  -3  -3   3          1.56          2.24         0.52 o
  -2  -3   3       1923.39       1986.71        26.49 o
  -1  -3   3          5.47          6.14         0.57 o
   0  -3   3         11.72         12.10         0.69 o
   1  -3   3        560.56        583.32        11.85 o
   2  -3   3       1744.28       2004.34        58.17 o
   3  -3   3         25.56         18.69         0.59 o
   4  -3   3         34.05         34.68         1.87 o
   5  -3   3        157.26        150.07         5.97 o
   6  -3   3         12.03         12.47         0.65 o
   7  -3   3          7.51          6.68         0.84 o
  -6  -2   3         16.12         16.09         0.81 o
  -5  -2   3         11.20         11.12         0.61 o
  -4  -2   3         27.39         28.03         0.59 o
  -3  -2   3         81.47         83.94         2.11 o
  -2  -2   3        456.68        442.71         5.15 o
  -1  -2   3        801.52        860.05         9.43 o
   0  -2   3          0.06          0.43         0.58 o
   1  -2   3        772.31        833.19        22.12 o
   2  -2   3        147.37        154.82         5.47 o
   3  -2   3         77.26         78.35         3.28 o
   4  -2   3         66.80         55.35         2.48 o
   5  -2   3         31.68         35.88         0.74 o
   6  -2   3          0.01          0.48         0.70 o
   7  -2   3         16.32         15.18         0.76 o
  -6  -1   3          6.32          6.47         0.58 o
  -5  -1   3          0.02          0.13         0.55 o
  -4  -1   3        132.32        130.16         3.90 o
  -3  -1   3          1.80          0.21         0.49 o
  -2  -1   3         27.89         38.70         0.60 o
  -1  -1   3          1.01          6.59         0.66 o
   0  -1   3       1071.24       1102.85        11.52 o
   1  -1   3          6.59          6.08         0.69 o
   2  -1   3         10.02         13.51         0.72 o
   3  -1   3         11.24         15.99         1.18 o
   4  -1   3         14.60         11.67         0.71 o
   5  -1   3         14.79         15.06         0.69 o
   6  -1   3          6.31          7.22         0.71 o
   7  -1   3          9.73         10.19         0.74 o
  -6   0   3         10.33         10.82         0.64 o
  -5   0   3         31.60         30.84         1.32 o
  -4   0   3         74.13         69.87         2.34 o
  -3   0   3         81.38         75.86         1.97 o
  -2   0   3          0.72          0.76         0.51 o
  -1   0   3        176.13        189.24         2.36 o
   0   0   3        651.50        664.39         5.22 o
   1   0   3       1265.65       1474.79         7.23 o
   2   0   3        475.88        491.53        18.89 o
   3   0   3          0.96          1.08         0.76 o
   4   0   3         36.21         34.29         0.72 o
   5   0   3         11.63         11.17         0.70 o
   6   0   3         18.87         20.64         0.76 o
   7   0   3          7.74          8.82         1.07 o
  -6   1   3          1.01          0.68         0.62 o
  -5   1   3          8.48          9.09         0.56 o
  -4   1   3          0.99          1.61         0.50 o
  -3   1   3          0.67          0.32         0.49 o
  -2   1   3        522.81        493.45        11.99 o
  -1   1   3       1146.27       1199.30        37.33 o
   0   1   3        965.46        947.74         5.79 o
   1   1   3         54.10         52.93         1.20 o
   2   1   3        848.19        874.95        35.69 o
   3   1   3         39.83         40.04         0.77 o
   4   1   3        237.94        234.46         5.54 o
   5   1   3         60.04         59.55         1.46 o
   6   1   3         16.30         16.04         0.76 o
   7   1   3          0.05          0.89         0.76 o
  -6   2   3          0.05          0.49         0.57 o
  -5   2   3         85.34         87.19         2.63 o
  -4   2   3         37.07         35.15         0.81 o
  -3   2   3         16.70         18.96         0.92 o
  -2   2   3        106.45        114.79         1.65 o
  -1   2   3          0.06          0.67         0.52 o
   0   2   3        738.94        729.61        14.27 o
   1   2   3        813.62        881.27        31.29 o
   2   2   3          3.78          1.19         0.68 o
   3   2   3         13.05         17.76         0.67 o
   4   2   3        108.90        102.72         2.46 o
   5   2   3        393.74        416.25        15.19 o
   6   2   3         28.77         28.40         1.60 o
   7   2   3         25.75         22.42         1.06 o
  -6   3   3          5.60          5.28         0.68 o
  -5   3   3          5.61          6.31         0.53 o
  -4   3   3         95.19         95.78         0.89 o
  -3   3   3        293.94        297.94         6.41 o
  -2   3   3        229.39        197.08         4.21 o
  -1   3   3          5.41          5.35         0.54 o
   0   3   3        782.59        740.74        16.32 o
   1   3   3        168.69        169.74         2.95 o
   2   3   3        371.31        423.11         9.65 o
   3   3   3          1.08          1.12         0.67 o
   4   3   3         39.75         40.22         0.73 o
   5   3   3         89.27         88.25         1.40 o
   6   3   3         63.57         63.76         2.58 o
   7   3   3          1.70          2.01         0.83 o
  -6   4   3         13.37         12.68         0.79 o
  -5   4   3         29.05         32.55         0.76 o
  -4   4   3         98.60         98.49         1.64 o
  -3   4   3         82.30         76.45         2.29 o
  -2   4   3        305.05        296.01         6.34 o
   0   4   3       1918.68       2022.21         6.64 o
   1   4   3         36.20         36.79         0.92 o
   2   4   3         37.07         47.28         1.44 o
   3   4   3         17.94         20.68         0.70 o
   4   4   3         12.29         12.61         0.68 o
   5   4   3          0.07          0.30         0.74 o
   6   4   3          2.70          2.57         0.73 o
   7   4   3          1.26          1.19         0.84 o
  -6   5   3          3.69          3.07         0.79 o
  -5   5   3         10.26         10.48         0.63 o
  -4   5   3        246.75        247.88         7.13 o
  -3   5   3        147.54        138.16         3.96 o
  -2   5   3         62.68         63.65         2.20 o
  -1   5   3         58.00         98.41         3.04 o
   0   5   3        542.71        602.96        14.45 o
   1   5   3        297.53        266.86         4.95 o
   2   5   3        464.73        477.45        16.68 o
   3   5   3        512.98        512.17         5.38 o
   4   5   3          1.22          1.55         0.61 o
   5   5   3          4.79          5.36         0.70 o
   6   5   3          0.33          0.76         0.83 o
  -5   6   3          0.72          2.00         0.71 o
  -4   6   3          2.74          2.96         0.66 o
  -3   6   3         43.00         43.12         1.63 o
  -2   6   3        117.93        107.82         3.02 o
  -1   6   3        162.53        175.66         5.28 o
   0   6   3        379.30        449.63         9.12 o
   1   6   3         14.38         13.55         0.82 o
   2   6   3         14.72         13.10         0.66 o
   3   6   3        178.18        175.62         2.69 o
   4   6   3        119.05        111.37         2.75 o
   5   6   3          5.34          5.99         0.71 o
   6   6   3          4.76          4.59         0.76 o
  -5   7   3         78.86         82.98         3.12 o
  -4   7   3         89.80         88.53         2.01 o
  -3   7   3          4.66          5.13         0.68 o
  -2   7   3        142.81        148.53         3.10 o
  -1   7   3          2.88          2.30         0.67 o
   0   7   3         15.90         16.08         1.43 o
   1   7   3        133.16        125.95         6.40 o
   2   7   3         23.59         21.84         0.83 o
   3   7   3          0.27          0.38         0.86 o
   4   7   3          0.00          0.61         0.66 o
   5   7   3         17.56         18.43         0.81 o
   6   7   3         41.21         37.55         1.17 o
  -5   8   3          7.89          8.32         0.98 o
  -4   8   3          0.35          0.22         0.72 o
  -3   8   3         73.83         76.74         2.81 o
  -2   8   3        334.29        330.21         1.48 o
  -1   8   3         18.89         20.84         0.81 o
   0   8   3         14.54         17.37         2.36 o
   1   8   3         11.19          9.73         1.26 o
   2   8   3        431.77        403.75        12.06 o
   3   8   3          6.09          7.52         0.68 o
   4   8   3          3.06          3.97         0.78 o
   5   8   3          1.26          2.56         0.86 o
   6   8   3          1.01          0.97         0.83 o
  -4   9   3          6.76          6.84         0.66 o
  -3   9   3          2.17          3.15         0.72 o
  -2   9   3          0.38          1.16         0.67 o
  -1   9   3         95.78        102.93         2.08 o
   0   9   3        191.47        192.71         5.80 o
   1   9   3          4.51          7.42         1.77 o
   2   9   3         13.38         15.02         0.86 o
   3   9   3         11.11          8.13         0.87 o
   4   9   3          0.27         -0.03         0.71 o
   5   9   3          0.00          0.01         0.82 o
  -4  10   3          0.00          0.48         0.80 o
  -3  10   3         13.68         13.29         0.85 o
  -2  10   3         10.67         12.63         0.71 o
  -1  10   3        126.85        119.25         3.65 o
   0  10   3          4.66          4.77         0.81 o
   1  10   3         78.16         77.26         6.76 o
   2  10   3         12.24         10.37         0.87 o
   3  10   3        222.14        238.89         9.49 o
   4  10   3          4.98          3.88         0.80 o
   5  10   3          3.75          2.91         0.84 o
  -3  11   3          2.94          2.92         0.71 o
  -2  11   3         25.59         24.78         0.79 o
  -1  11   3          0.11         -0.64         0.89 o
   0  11   3         30.42         27.15         2.01 o
   1  11   3          3.73          4.75         0.87 o
   2  11   3          0.38          0.78         0.88 o
   3  11   3         59.61         59.16         1.86 o
   4  11   3          0.18          0.19         0.98 o
  -2  12   3          4.65          4.17         0.73 o
  -1  12   3         19.82         23.70         1.74 o
   0  12   3          0.37         -0.14         0.89 o
   1  12   3         10.47         13.24         0.96 o
   2  12   3          2.76          4.52         0.95 o
   3  12   3          0.44         -0.20         0.96 o
  -1  13   3         29.06         32.44         1.91 o
   0  13   3          0.12          0.81         0.97 o
   1  13   3         18.07         16.59         1.04 o
   2  13   3          8.01          9.73         2.60 o
  -1 -12   4         10.54         11.27         0.86 o
   0 -12   4          0.00          0.16         0.83 o
   1 -12   4          3.88          3.55         0.86 o
   2 -12   4         10.05         10.41         0.86 o
  -3 -11   4          0.54          0.53         0.64 o
  -2 -11   4          0.14          0.19         0.72 o
  -1 -11   4          3.35          3.14         0.74 o
   0 -11   4          8.74          8.30         0.81 o
   1 -11   4         18.07         19.46         0.92 o
   2 -11   4          1.13          1.16         0.66 o
   3 -11   4          0.62          1.24         0.72 o
  -3 -10   4          5.14          6.74         0.67 o
  -2 -10   4          1.23          2.14         0.64 o
  -1 -10   4         25.81         25.44         0.85 o
   0 -10   4         22.45         22.68         0.94 o
   1 -10   4         80.89         79.61         3.66 o
   2 -10   4          1.17          1.64         0.74 o
   3 -10   4          0.24          1.14         0.81 o
   4 -10   4          8.37          7.76         0.75 o
  -4  -9   4          0.04          0.44         0.60 o
  -3  -9   4          0.29          0.29         0.63 o
  -2  -9   4          0.96          0.57         0.55 o
  -1  -9   4          2.33          2.99         0.59 o
   0  -9   4         46.68         49.63         2.29 o
   1  -9   4         34.64         32.66         0.82 o
   2  -9   4         34.90         34.61         0.98 o
   3  -9   4         14.85         16.42         0.67 o
   4  -9   4         18.75         19.65         0.76 o
  -5  -8   4          8.87          6.77         0.76 o
  -4  -8   4          0.59          0.16         0.63 o
  -3  -8   4          3.09          2.66         0.60 o
  -2  -8   4          3.61          3.64         0.52 o
  -1  -8   4          6.28          6.23         0.59 o
   0  -8   4         21.42         21.66         0.78 o
   1  -8   4         49.20         47.14         1.04 o
   2  -8   4         25.52         25.42         1.08 o
   3  -8   4          4.73          5.57         0.68 o
   4  -8   4         15.47         14.90         0.66 o
   5  -8   4         28.88         26.00         0.90 o
  -5  -7   4          0.03          0.26         0.59 o
  -4  -7   4          4.14          4.66         0.64 o
  -3  -7   4          0.52          0.74         0.56 o
  -2  -7   4          7.79          7.25         0.56 o
  -1  -7   4         10.76         10.55         0.57 o
   0  -7   4         12.44         13.60         0.61 o
   1  -7   4         76.14         69.68         2.43 o
   2  -7   4         98.30         92.16         1.31 o
   3  -7   4          5.87          8.50         0.68 o
   4  -7   4         12.39         11.78         0.62 o
   5  -7   4         30.42         31.68         0.73 o
  -5  -6   4          2.76          2.45         0.65 o
  -4  -6   4          4.03          5.09         0.53 o
  -3  -6   4        218.66        214.90         3.34 o
  -2  -6   4        113.89        115.07         2.39 o
  -1  -6   4         32.21         38.16         0.64 o
   0  -6   4          0.43         -0.01         0.53 o
   1  -6   4        111.83        122.02         4.45 o
   2  -6   4         51.27         52.67         2.04 o
   3  -6   4         98.61        102.94         6.66 o
   4  -6   4          0.04          0.04         0.51 o
   5  -6   4          8.01          8.21         0.56 o
   6  -6   4          2.14          1.66         0.71 o
  -5  -5   4          4.93          5.20         0.63 o
  -4  -5   4         15.67         16.09         0.56 o
  -3  -5   4         95.60         88.42         1.99 o
  -2  -5   4         11.04          9.82         0.56 o
  -1  -5   4          9.02          7.99         0.53 o
   0  -5   4         85.31         79.87         3.09 o
   1  -5   4        810.34        854.97        25.06 o
   2  -5   4         14.07         16.92         0.69 o
   3  -5   4          0.03          0.52         0.84 o
   4  -5   4        123.86        111.95         4.15 o
   5  -5   4         13.29         16.05         0.65 o
   6  -5   4          2.43          3.47         0.61 o
  -6  -4   4          5.38          5.33         0.70 o
  -5  -4   4          8.88          8.03         0.58 o
  -4  -4   4          1.58          2.05         0.56 o
  -3  -4   4          0.31          0.83         0.53 o
  -2  -4   4         15.59         17.53         0.57 o
  -1  -4   4         19.51         22.14         0.60 o
   0  -4   4        131.88        139.97         2.64 o
   1  -4   4        382.73        389.72         8.90 o
   2  -4   4        554.56        575.34        19.82 o
   3  -4   4        103.67        102.41         4.65 o
   4  -4   4         22.90         25.80         0.96 o
   5  -4   4         10.86          7.21         0.60 o
   6  -4   4         14.03         16.65         0.68 o
  -6  -3   4          0.06          0.24         0.55 o
  -5  -3   4         20.86         19.43         0.63 o
  -4  -3   4          1.77          2.86         0.49 o
  -3  -3   4         40.69         37.27         0.61 o
  -2  -3   4         19.83         23.21         0.70 o
  -1  -3   4        568.68        550.46         6.86 o
   0  -3   4         65.72         57.10         1.24 o
   1  -3   4        288.72        321.90        10.35 o
   2  -3   4         26.37         30.51         1.03 o
   3  -3   4          6.33          4.43         0.72 o
   4  -3   4        333.38        351.24        12.45 o
   5  -3   4         99.38         90.78         4.70 o
   6  -3   4         20.82         19.45         0.77 o
  -6  -2   4          2.54          2.51         0.77 o
  -5  -2   4         18.63         17.41         1.13 o
  -4  -2   4         26.90         29.64         0.95 o
  -3  -2   4         29.54         28.36         1.09 o
  -2  -2   4        257.36        246.65         3.98 o
  -1  -2   4        127.39        115.19         2.83 o
   0  -2   4        241.42        235.83         2.65 o
   1  -2   4          0.55          1.86         0.54 o
   2  -2   4        257.95        304.23         9.91 o
   3  -2   4          8.61         11.48         0.63 o
   4  -2   4          3.30          3.23         0.54 o
   5  -2   4          4.42          4.76         0.65 o
   6  -2   4         16.17         19.78         0.78 o
   7  -2   4          7.49          5.90         0.82 o
  -6  -1   4          8.22          5.51         0.67 o
  -5  -1   4          0.24          0.47         0.57 o
  -4  -1   4         12.41         11.67         0.74 o
  -3  -1   4        360.20        361.26        10.49 o
  -2  -1   4       2249.30       2297.25        27.26 o
  -1  -1   4        761.18        764.85         6.99 o
   0  -1   4        104.20         89.87         1.34 o
   1  -1   4        140.95        145.88         4.03 o
   2  -1   4        371.90        406.40        15.65 o
   3  -1   4        145.48        165.10         5.23 o
   4  -1   4         52.15         55.38         2.03 o
   5  -1   4         46.90         47.57         1.29 o
   6  -1   4          3.78          4.57         0.72 o
   7  -1   4          0.48          0.09         0.71 o
  -6   0   4         17.01         18.55         0.70 o
  -5   0   4          6.24          6.41         0.58 o
  -4   0   4          3.27          4.54         0.54 o
  -3   0   4          1.68          1.60         0.52 o
  -2   0   4        212.52        228.15         3.47 o
  -1   0   4          1.43          6.65         1.66 o
   0   0   4       1747.99       1546.28        18.68 o
   1   0   4        192.97        230.79         5.52 o
   2   0   4          0.58          1.17         0.74 o
   3   0   4          0.52          1.28         0.62 o
   4   0   4        809.84        770.76        20.70 o
   5   0   4        122.63        121.11         4.82 o
   6   0   4         31.96         30.86         0.80 o
   7   0   4          3.81          3.96         0.86 o
  -6   1   4          0.86          0.83         0.52 o
  -5   1   4          1.02          2.12         0.57 o
  -4   1   4         53.82         54.92         1.62 o
  -3   1   4          2.01          2.51         0.46 o
  -2   1   4          0.06          0.15         0.45 o
  -1   1   4         27.74         25.14         0.62 o
   0   1   4         36.23         37.56         0.79 o
   1   1   4          0.22          1.01         0.79 o
   2   1   4        163.02        163.47         8.42 o
   3   1   4         39.61         36.98         1.50 o
   4   1   4        376.04        359.91         3.50 o
   5   1   4        169.48        174.27         3.41 o
   6   1   4          1.01          1.25         0.70 o
   7   1   4          7.67          6.94         0.74 o
  -6   2   4          0.91          1.14         0.49 o
  -5   2   4         64.07         60.30         2.18 o
  -4   2   4         46.88         47.60         1.18 o
  -3   2   4        256.45        253.67         7.81 o
  -2   2   4          1.71          1.16         0.51 o
  -1   2   4        349.82        357.31         6.75 o
   0   2   4        109.43         96.55         2.30 o
   1   2   4        106.24        133.87         6.12 o
   2   2   4          9.89          9.23         0.81 o
   3   2   4         92.77        100.84         7.58 o
   4   2   4        157.62        153.62         3.98 o
   5   2   4         59.67         56.37         2.31 o
   6   2   4         28.66         30.62         0.79 o
   7   2   4         15.48         14.78         0.88 o
  -6   3   4          8.84          7.71         0.69 o
  -5   3   4         92.98         95.38         2.56 o
  -4   3   4         75.17         70.17         1.89 o
  -3   3   4         16.18         12.86         0.58 o
  -2   3   4        301.43        313.84         7.16 o
  -1   3   4        234.34        221.09         4.03 o
   0   3   4        776.48        798.31        19.60 o
   1   3   4        292.61        266.29         9.90 o
   3   3   4          1.60          0.74         0.53 o
   4   3   4         17.37         15.77         0.69 o
   5   3   4          8.53          7.62         0.67 o
   6   3   4         26.44         29.31         0.81 o
   7   3   4         18.08         16.73         0.92 o
  -6   4   4          2.90          2.34         0.68 o
  -5   4   4          0.08          0.44         0.60 o
  -4   4   4         96.12         98.48         3.37 o
  -3   4   4          3.42          3.37         0.48 o
  -2   4   4        147.71        148.18         3.96 o
  -1   4   4        969.04       1020.67        20.81 o
   0   4   4        329.28        335.83         7.19 o
   1   4   4         12.71         18.43         0.66 o
   2   4   4        253.86        236.91        12.13 o
   3   4   4        116.93        109.67         5.32 o
   4   4   4         41.26         39.27         0.83 o
   5   4   4         15.71         15.60         0.75 o
   6   4   4         52.95         50.33         1.76 o
   7   4   4          0.01          0.60         0.85 o
  -5   5   4        108.73        109.65         3.59 o
  -4   5   4          5.07          4.66         0.59 o
  -3   5   4        152.91        142.01         6.44 o
  -2   5   4         30.95         31.92         0.93 o
  -1   5   4         18.19         23.29         0.65 o
   0   5   4        234.72        204.90         2.99 o
   1   5   4        146.51        136.53         3.88 o
   2   5   4          5.95          8.27         0.74 o
   3   5   4         28.62         26.31         1.44 o
   4   5   4         29.48         24.74         0.75 o
   5   5   4        150.92        154.39         4.40 o
   6   5   4         26.98         25.89         0.83 o
  -5   6   4          2.60          2.88         1.11 o
  -4   6   4          2.04          1.26         0.52 o
  -3   6   4        247.18        244.94         9.68 o
  -2   6   4         73.37         76.18         2.56 o
  -1   6   4          8.17          5.23         0.57 o
   0   6   4          7.59         12.10         0.67 o
   1   6   4        289.65        271.69        12.18 o
   2   6   4         27.36         29.10         0.79 o
   3   6   4         25.54         22.43         0.91 o
   4   6   4          0.13          0.27         0.60 o
   5   6   4          0.06          0.27         0.74 o
   6   6   4          4.90          5.00         0.81 o
  -5   7   4          7.14          5.16         0.79 o
  -4   7   4         39.57         42.22         1.26 o
  -3   7   4         39.29         40.36         1.24 o
  -2   7   4         59.01         64.62         1.87 o
  -1   7   4        231.78        219.94         2.73 o
   0   7   4         25.56         25.58         1.03 o
   1   7   4          4.19          5.80         0.78 o
   2   7   4         28.64         26.60         0.87 o
   3   7   4          0.58          0.50         0.79 o
   4   7   4          7.76          8.50         0.62 o
   5   7   4          0.22          0.76         0.74 o
   6   7   4          1.45          0.98         0.83 o
  -5   8   4          1.84          1.94         0.64 o
  -4   8   4         23.87         23.85         0.81 o
  -3   8   4          4.29          4.98         0.61 o
  -2   8   4        102.28         99.47         2.13 o
  -1   8   4         40.50         40.38         0.84 o
   0   8   4        180.00        168.40         6.67 o
   1   8   4         10.16          9.53         0.81 o
   2   8   4        441.73        423.62        19.68 o
   3   8   4        144.51        156.10         5.53 o
   4   8   4         46.18         44.84         1.40 o
   5   8   4          1.99          1.61         0.70 o
   6   8   4          1.23          1.78         0.81 o
  -4   9   4          0.00          0.53         0.77 o
  -3   9   4          7.94          7.01         0.74 o
  -2   9   4         29.68         29.60         0.79 o
  -1   9   4         15.89         14.71         0.90 o
   0   9   4          2.44          4.83         0.79 o
   1   9   4          0.04          0.83         0.80 o
   2   9   4        263.24        263.91        13.18 o
   3   9   4          8.38          8.06         0.89 o
   4   9   4          9.22          8.75         0.74 o
   5   9   4          7.47          9.65         0.77 o
  -4  10   4         12.57         11.61         0.86 o
  -3  10   4         27.92         25.53         1.55 o
  -2  10   4         25.90         29.15         0.85 o
  -1  10   4         16.87         14.44         0.79 o
   0  10   4          0.13          0.79         0.82 o
   1  10   4          1.59          1.08         0.82 o
   2  10   4          3.57          3.05         0.85 o
   3  10   4         10.41         11.15         1.07 o
   4  10   4          1.65          1.88         0.84 o
   5  10   4          3.01          3.52         0.83 o
  -3  11   4          2.76          3.33         0.86 o
  -2  11   4         37.94         44.80         1.19 o
  -1  11   4          1.45          1.95         0.83 o
   0  11   4         82.30         86.68         7.24 o
   1  11   4          7.62          8.61         0.94 o
   2  11   4          2.15          2.63         0.89 o
   3  11   4         11.95         12.09         0.96 o
   4  11   4         19.27         16.23         1.04 o
  -2  12   4         18.90         17.05         0.89 o
  -1  12   4         16.46         13.29         1.31 o
   0  12   4         30.17         30.20         1.60 o
   1  12   4         26.36         25.82         1.70 o
   2  12   4          0.47          0.81         0.93 o
   3  12   4          0.57          0.64         1.00 o
   0  13   4          9.23          9.48         1.03 o
   1  13   4         13.22         12.03         2.27 o
   2  13   4          2.24          3.31         1.05 o
   0 -12   5          9.98          9.47         0.93 o
  -2 -11   5          2.20          3.28         0.76 o
  -1 -11   5          2.98          2.79         0.64 o
   0 -11   5         10.44         10.72         0.87 o
   1 -11   5         12.96         12.04         0.82 o
   2 -11   5          1.47          1.98         0.80 o
  -3 -10   5          0.47          0.90         0.70 o
  -2 -10   5          4.80          5.38         0.67 o
  -1 -10   5          0.30          0.89         0.68 o
   0 -10   5         28.47         30.04         0.78 o
   1 -10   5          4.77          5.39         0.74 o
   2 -10   5          0.50          0.93         0.74 o
   3 -10   5          8.93          9.59         0.80 o
  -4  -9   5          0.01          0.05         0.69 o
  -3  -9   5          0.90          1.30         0.58 o
  -2  -9   5          0.60          1.15         0.62 o
  -1  -9   5         11.13         13.01         0.67 o
   0  -9   5         91.55         93.13         3.09 o
   1  -9   5        103.70        101.10         5.00 o
   2  -9   5          6.01          6.44         0.66 o
   3  -9   5          0.37          0.56         0.73 o
   4  -9   5         10.54         11.23         0.93 o
  -4  -8   5         25.76         22.85         0.88 o
  -3  -8   5         19.81         19.51         0.69 o
  -2  -8   5          4.12          4.85         0.86 o
  -1  -8   5          1.57          2.59         0.52 o
   0  -8   5         36.21         36.47         1.01 o
   1  -8   5         48.99         51.61         1.99 o
   2  -8   5         12.33         12.40         0.72 o
   3  -8   5          1.01          1.72         0.69 o
   4  -8   5         14.84         17.50         0.81 o
   5  -8   5          6.36          4.99         0.73 o
  -5  -7   5          4.30          3.32         0.72 o
  -4  -7   5          9.00          7.74         0.65 o
  -3  -7   5          2.46          2.68         0.60 o
  -2  -7   5          2.56          2.25         0.73 o
  -1  -7   5          5.01          5.10         0.57 o
   0  -7   5        200.86        203.33         7.18 o
   1  -7   5          0.90          1.43         0.57 o
   2  -7   5          5.32          6.33         0.66 o
   3  -7   5         36.81         35.96         1.99 o
   4  -7   5          0.01          0.69         0.71 o
   5  -7   5          2.06          2.13         0.66 o
  -5  -6   5          0.04          0.10         0.59 o
  -4  -6   5          1.63          2.46         0.62 o
  -3  -6   5         15.10         15.36         0.62 o
  -2  -6   5          2.07          3.89         0.57 o
  -1  -6   5          0.15          0.35         0.54 o
   0  -6   5         52.29         53.14         1.43 o
   1  -6   5        144.02        141.64         3.53 o
   2  -6   5         59.82         56.79         0.83 o
   3  -6   5         41.75         37.33         0.99 o
   4  -6   5          3.78          1.72         0.62 o
   5  -6   5         10.38         12.85         0.60 o
   6  -6   5          1.88          1.91         0.68 o
  -5  -5   5          0.50          0.83         0.51 o
  -4  -5   5          4.85          6.98         0.62 o
  -3  -5   5         69.80         74.14         1.36 o
  -2  -5   5         45.41         41.98         1.02 o
  -1  -5   5         17.26         13.52         0.53 o
   0  -5   5         16.91         16.31         0.60 o
   1  -5   5          4.21          1.49         0.58 o
   2  -5   5          2.25          1.45         0.64 o
   3  -5   5        281.27        293.40        13.58 o
   4  -5   5        128.15        126.22         4.52 o
   5  -5   5         17.76         17.67         0.83 o
   6  -5   5         25.47         24.50         0.77 o
  -5  -4   5          4.05          4.89         0.63 o
  -4  -4   5          4.34          5.84         0.58 o
  -3  -4   5         29.35         32.89         0.60 o
  -2  -4   5         86.57         96.95         1.38 o
  -1  -4   5         14.22         12.45         0.52 o
   0  -4   5         43.84         40.36         0.84 o
   1  -4   5        371.52        384.81        12.26 o
   2  -4   5          3.47          3.83         0.65 o
   3  -4   5          0.70          1.89         0.63 o
   4  -4   5         40.85         42.06         2.00 o
   5  -4   5         15.75         18.97         0.70 o
   6  -4   5         36.92         40.37         1.52 o
  -6  -3   5          1.19          0.76         0.71 o
  -5  -3   5          7.94          8.54         0.63 o
  -4  -3   5         20.85         21.22         0.56 o
  -3  -3   5        342.47        355.47         6.50 o
  -2  -3   5        189.72        192.61         4.57 o
  -1  -3   5         89.70         94.15         3.95 o
   0  -3   5         13.57         11.68         0.60 o
   1  -3   5        192.61        182.79         5.60 o
   2  -3   5         14.55         18.62         0.72 o
   3  -3   5          4.23          5.37         0.62 o
   4  -3   5         87.09         83.36         3.32 o
   5  -3   5          6.61          6.15         0.58 o
   6  -3   5         11.04         11.89         0.74 o
  -6  -2   5          1.43          1.88         0.70 o
  -5  -2   5          1.32          2.28         0.62 o
  -4  -2   5          0.17          0.83         0.54 o
  -3  -2   5         13.26         11.84         0.61 o
  -2  -2   5         26.80         35.32         0.62 o
  -1  -2   5        536.80        525.41        14.43 o
   0  -2   5        204.57        174.02         2.74 o
   1  -2   5        117.60        123.18         3.57 o
   2  -2   5         21.39         15.31         0.63 o
   3  -2   5        225.16        229.50         7.73 o
   4  -2   5         39.52         46.29         2.27 o
   5  -2   5          0.10          0.18         0.54 o
   6  -2   5          0.33          0.64         0.54 o
  -6  -1   5          0.61          0.84         0.77 o
  -5  -1   5          7.36          7.88         0.61 o
  -4  -1   5          0.77          1.07         0.49 o
  -3  -1   5          3.14          4.25         0.53 o
  -2  -1   5         15.15         13.17         0.64 o
  -1  -1   5        133.63        113.81         2.13 o
   0  -1   5        106.51         88.30         1.32 o
   1  -1   5        314.36        320.34        12.24 o
   2  -1   5          0.89          3.79         0.58 o
   3  -1   5        664.02        713.54        29.46 o
   4  -1   5          1.76          1.27         0.67 o
   5  -1   5          0.07          0.61         0.55 o
   6  -1   5          4.89          5.78         0.54 o
   7  -1   5         35.93         35.30         1.57 o
  -6   0   5         10.85          9.92         0.69 o
  -5   0   5         23.93         24.59         0.74 o
  -4   0   5         35.05         38.84         0.99 o
  -3   0   5         52.74         52.03         0.64 o
  -2   0   5         35.67         38.14         0.75 o
  -1   0   5          2.96          3.69         0.51 o
   0   0   5        114.46         77.15         1.24 o
   1   0   5          2.29          7.76         0.67 o
   2   0   5          0.37          0.08         0.77 o
   3   0   5        568.35        629.27        26.60 o
   4   0   5        163.14        161.24         5.97 o
   5   0   5         29.72         32.16         0.73 o
   6   0   5         36.04         38.25         1.51 o
   7   0   5         14.59         14.84         0.86 o
  -6   1   5         27.60         24.38         1.08 o
  -5   1   5         18.93         18.82         0.65 o
  -4   1   5         24.38         26.01         0.60 o
  -3   1   5          4.47          2.89         0.52 o
  -2   1   5        179.06        198.09         1.42 o
  -1   1   5        319.69        280.53         6.42 o
   0   1   5         74.09         86.77         1.23 o
   1   1   5       1207.40       1426.05        61.93 o
   2   1   5         36.06         42.51         1.72 o
   3   1   5          1.72          0.80         0.72 o
   4   1   5        140.46        142.28         5.84 o
   5   1   5          9.88         12.26         0.57 o
   6   1   5         68.75         68.61         1.85 o
   7   1   5          6.14          5.93         0.79 o
  -6   2   5          2.74          2.95         0.69 o
  -5   2   5         25.79         28.08         0.68 o
  -4   2   5         22.70         24.86         0.83 o
  -3   2   5         49.04         45.00         0.71 o
  -2   2   5        121.79        120.61         1.08 o
  -1   2   5       1186.27       1073.55        22.56 o
   0   2   5         14.46         14.35         0.63 o
   1   2   5        592.93        627.82        42.25 o
   2   2   5          3.25          2.29         1.10 o
   3   2   5         25.12         21.28         1.68 o
   4   2   5        115.29        114.99         5.59 o
   5   2   5        318.22        310.89         3.52 o
   6   2   5          2.89          3.89         0.89 o
   7   2   5          4.66          4.74         0.85 o
  -6   3   5         24.82         23.31         0.72 o
  -5   3   5         11.05          9.35         0.63 o
  -4   3   5          8.92         10.91         0.61 o
  -3   3   5          6.85          5.56         0.54 o
  -2   3   5          8.64          5.83         0.54 o
  -1   3   5        427.76        434.99         9.44 o
   0   3   5          6.06          2.03         0.57 o
   1   3   5         14.91         25.34         0.80 o
   2   3   5         61.47         61.66         3.41 o
   3   3   5         48.60         41.82         3.69 o
   4   3   5        116.70        116.85         3.75 o
   5   3   5          1.91          2.06         0.72 o
   6   3   5          9.18          9.69         0.75 o
   7   3   5          0.17         -0.06         0.80 o
  -5   4   5         13.12         12.79         0.80 o
  -4   4   5         21.39         23.28         0.59 o
  -3   4   5        216.47        215.86         6.45 o
  -2   4   5         14.01         16.70         0.59 o
  -1   4   5          1.61          3.85         0.53 o
   0   4   5          0.62          5.26         0.52 o
   1   4   5        398.28        444.85        19.29 o
   2   4   5        551.14        582.52        21.75 o
   3   4   5         15.04         11.77         0.93 o
   4   4   5          7.61          9.33         0.62 o
   5   4   5         54.53         54.87         1.56 o
   6   4   5         38.62         37.58         1.76 o
  -5   5   5         24.98         24.82         0.71 o
  -4   5   5         32.64         33.08         1.28 o
  -3   5   5         55.61         55.66         1.07 o
  -2   5   5          0.42          1.17         0.53 o
  -1   5   5         33.54         35.81         1.30 o
   0   5   5        148.06        141.58         2.82 o
   1   5   5         68.94         67.64         2.31 o
   2   5   5          1.09          0.95         0.72 o
   3   5   5         35.18         33.91         1.92 o
   4   5   5          5.72          6.96         0.63 o
   5   5   5         16.97         16.60         0.68 o
   6   5   5          9.87         10.03         0.82 o
  -5   6   5         20.30         18.97         1.47 o
  -4   6   5         11.98         12.31         0.88 o
  -3   6   5         68.50         67.28         1.68 o
  -2   6   5         96.97         99.44         2.14 o
  -1   6   5        235.98        242.91         5.88 o
   0   6   5          5.18          9.03         0.68 o
   1   6   5        168.84        168.76         6.19 o
   2   6   5        180.37        160.98         4.03 o
   3   6   5        251.17        251.54        10.98 o
   4   6   5         13.60         11.24         0.67 o
   5   6   5          8.39          7.50         0.68 o
   6   6   5          3.31          3.65         0.72 o
  -5   7   5          3.75          2.04         0.84 o
  -4   7   5          0.00          0.37         0.56 o
  -3   7   5         49.44         48.37         1.06 o
  -2   7   5         12.00         11.72         0.85 o
  -1   7   5         54.54         47.75         1.35 o
   0   7   5         28.94         27.25         0.73 o
   1   7   5        602.16        576.32        18.52 o
   2   7   5         67.93         63.31         1.88 o
   3   7   5         54.34         51.74         1.94 o
   4   7   5         11.45         12.05         0.72 o
   5   7   5         79.48         82.09         2.87 o
   6   7   5          4.67          4.05         0.73 o
  -4   8   5         20.64         23.77         0.81 o
  -3   8   5         32.80         31.54         0.84 o
  -2   8   5         24.94         22.28         0.67 o
  -1   8   5         13.16         11.19         0.66 o
   0   8   5          9.52          7.65         0.82 o
   1   8   5        113.22        115.13         7.99 o
   2   8   5         39.97         42.28         1.00 o
   3   8   5          0.31          0.74         0.72 o
   4   8   5         11.88         13.91         0.70 o
   5   8   5          7.35          9.13         0.75 o
  -4   9   5          0.12          0.07         0.81 o
  -3   9   5          8.09          9.65         0.76 o
  -2   9   5          0.37         -0.01         0.60 o
  -1   9   5        106.63        100.60         1.56 o
   0   9   5          0.00          0.15         0.80 o
   1   9   5         11.20          9.64         0.87 o
   2   9   5        365.70        375.36        25.81 o
   3   9   5         10.13          9.87         0.90 o
   4   9   5          3.40          4.31         0.81 o
   5   9   5          2.31          2.92         0.78 o
  -3  10   5         54.34         55.15         1.34 o
  -2  10   5         71.97         72.47         2.61 o
  -1  10   5         74.64         70.12         1.03 o
   0  10   5        130.30        128.96         5.00 o
   1  10   5          9.29          8.80         1.29 o
   2  10   5          0.44          1.47         0.95 o
   3  10   5         22.03         23.94         1.20 o
   4  10   5          0.01          0.48         0.93 o
   5  10   5          1.59          2.34         0.86 o
  -3  11   5         12.20         13.63         1.79 o
  -2  11   5         19.12         19.35         0.90 o
  -1  11   5          0.15          1.73         1.05 o
   0  11   5         35.81         34.52         2.08 o
   1  11   5          1.59          2.25         0.90 o
   2  11   5         27.88         28.62         2.21 o
   3  11   5         15.93         16.77         1.02 o
   4  11   5         41.00         40.21         4.02 o
  -2  12   5          0.19          0.44         0.85 o
  -1  12   5          0.06          0.71         0.99 o
   0  12   5          8.02          6.64         1.01 o
   1  12   5         20.41         24.21         1.05 o
   2  12   5         13.45         14.32         1.03 o
   3  12   5          8.49          8.88         1.02 o
   0  13   5          0.16         -0.22         1.03 o
   1  13   5          2.23          1.41         1.02 o
  -1 -11   6          8.65          8.59         0.77 o
   0 -11   6         10.82          9.77         0.76 o
   1 -11   6          0.24          0.20         0.66 o
   2 -11   6          0.03          1.18         0.82 o
  -2 -10   6          0.84          0.94         0.90 o
  -1 -10   6          0.68          1.44         0.72 o
   0 -10   6          2.27          2.84         0.69 o
   1 -10   6          1.70          2.95         0.74 o
   2 -10   6          2.50          2.99         0.78 o
   3 -10   6         14.98         15.18         0.86 o
  -3  -9   6          0.09          0.66         0.72 o
  -2  -9   6          0.09         -0.21         0.74 o
  -1  -9   6         44.28         43.34         1.11 o
   0  -9   6         25.61         26.12         1.32 o
   1  -9   6          0.01          0.32         0.71 o
   2  -9   6          7.40          6.46         0.74 o
   3  -9   6          0.10          0.45         0.76 o
   4  -9   6          3.05          2.52         0.83 o
  -4  -8   6          0.85          1.01         0.72 o
  -3  -8   6          2.84          2.82         0.59 o
  -2  -8   6          0.00          0.14         0.61 o
  -1  -8   6          2.64          4.14         0.60 o
   0  -8   6          6.83          7.59         0.62 o
   1  -8   6          0.14          0.25         0.58 o
   2  -8   6         25.16         22.43         0.77 o
   3  -8   6          0.53          0.27         0.72 o
   4  -8   6          0.85          1.47         0.75 o
  -4  -7   6         30.99         27.19         1.62 o
  -3  -7   6          0.19          1.00         0.63 o
  -2  -7   6          5.27          5.69         0.61 o
  -1  -7   6          2.74          3.04         0.57 o
   0  -7   6        122.71        133.23         4.52 o
   1  -7   6         42.83         41.36         1.09 o
   2  -7   6         90.44         88.39         0.91 o
   3  -7   6         26.43         26.55         0.78 o
   4  -7   6          8.03          8.52         0.76 o
   5  -7   6         24.84         22.58         0.79 o
  -4  -6   6          0.18          0.27         0.57 o
  -3  -6   6         29.12         27.15         0.68 o
  -2  -6   6          7.15          8.98         0.61 o
  -1  -6   6          4.87          5.91         0.57 o
   0  -6   6         87.53         88.38         2.50 o
   1  -6   6         12.54         11.69         0.59 o
   2  -6   6          5.49          5.97         0.67 o
   3  -6   6         68.78         68.85         2.63 o
   4  -6   6         12.66         14.96         0.94 o
   5  -6   6         25.34         26.09         0.90 o
  -5  -5   6          0.02          0.65         0.68 o
  -4  -5   6         13.12         12.36         0.65 o
  -3  -5   6          0.98          1.57         0.53 o
  -2  -5   6         36.20         40.83         0.63 o
  -1  -5   6          0.51          0.50         0.65 o
   0  -5   6         10.21         10.55         0.58 o
   1  -5   6         40.56         39.88         1.71 o
   2  -5   6          3.13          2.89         0.69 o
   3  -5   6         17.88         13.25         0.70 o
   4  -5   6         25.21         23.83         0.76 o
   5  -5   6         16.36         18.11         1.02 o
   6  -5   6         17.24         14.47         0.79 o
  -5  -4   6          0.05          0.93         0.66 o
  -4  -4   6          1.75          0.77         0.61 o
  -3  -4   6          1.78          1.93         0.51 o
  -2  -4   6        140.56        145.77         2.76 o
  -1  -4   6         40.56         38.14         0.66 o
   0  -4   6        216.00        192.44         4.28 o
   1  -4   6        121.88        116.86         3.69 o
   2  -4   6         82.37         86.79         1.83 o
   3  -4   6         22.56         20.97         0.86 o
   4  -4   6         28.74         23.90         1.35 o
   5  -4   6          4.11          4.56         0.71 o
   6  -4   6          0.16          0.65         0.58 o
  -5  -3   6          0.19          0.91         0.65 o
  -4  -3   6          5.27          5.88         0.57 o
  -3  -3   6          3.30          3.14         0.57 o
  -2  -3   6         32.97         30.80         0.63 o
  -1  -3   6         37.59         34.59         1.33 o
   0  -3   6          0.07          1.19         0.48 o
   1  -3   6         61.12         66.52         2.17 o
   2  -3   6        271.08        264.41         5.03 o
   3  -3   6        206.67        217.19         9.42 o
   4  -3   6         50.12         44.86         1.66 o
   5  -3   6          0.24          0.91         0.72 o
   6  -3   6         20.45         23.05         1.65 o
  -5  -2   6          1.78          3.74         0.65 o
  -4  -2   6         44.87         45.04         0.69 o
  -3  -2   6        156.40        148.90         3.72 o
  -2  -2   6         17.02         18.67         0.58 o
  -1  -2   6          1.89          2.23         0.55 o
   0  -2   6          4.79          4.41         0.50 o
   1  -2   6        124.20        115.62         3.48 o
   2  -2   6        251.36        271.14         4.08 o
   3  -2   6        224.22        233.25         9.45 o
   4  -2   6         35.30         34.95         1.39 o
   5  -2   6         22.95         24.91         0.88 o
   6  -2   6         33.57         33.94         0.87 o
  -5  -1   6         10.38         10.85         1.08 o
  -4  -1   6         24.27         24.58         0.92 o
  -3  -1   6        264.11        270.61         1.21 o
  -2  -1   6        155.48        141.91         2.57 o
  -1  -1   6         80.18         78.03         2.20 o
   0  -1   6         77.69         69.65         0.76 o
   1  -1   6         98.29        126.69         2.81 o
   2  -1   6          0.48          0.61         0.59 o
   3  -1   6        492.49        490.10        25.70 o
   4  -1   6         13.29         13.78         0.75 o
   5  -1   6         86.85         90.73         2.03 o
   6  -1   6         36.80         34.47         0.90 o
  -5   0   6          7.29          7.58         0.58 o
  -4   0   6          5.78          6.08         0.58 o
  -3   0   6          0.05          0.23         0.53 o
  -2   0   6        176.37        161.23         1.84 o
  -1   0   6        117.94         94.09         1.68 o
   0   0   6        137.65        165.64         2.58 o
   1   0   6          0.21          0.06         0.61 o
   2   0   6          0.79          3.62         0.63 o
   3   0   6         29.28         31.51         2.37 o
   4   0   6        674.99        706.79        24.07 o
   5   0   6         10.72         10.13         0.55 o
   6   0   6         16.63         16.17         0.64 o
   7   0   6         13.46         12.69         0.76 o
  -5   1   6          0.19          0.72         0.57 o
  -4   1   6          9.53         10.81         0.63 o
  -3   1   6          2.84          4.20         0.53 o
  -2   1   6        186.50        188.44         1.83 o
  -1   1   6         31.91         26.71         0.90 o
   0   1   6          6.09          9.16         0.69 o
   1   1   6        397.66        347.47         8.56 o
   2   1   6          0.69          3.40         0.77 o
   3   1   6         46.76         49.62         1.66 o
   4   1   6         45.12         51.95         1.98 o
   5   1   6          0.00          0.69         0.64 o
   6   1   6          2.31          4.13         0.67 o
   7   1   6          4.91          4.99         0.68 o
  -5   2   6          0.45          0.76         0.65 o
  -4   2   6         55.49         60.13         1.03 o
  -3   2   6         38.32         40.09         0.61 o
  -2   2   6         59.86         56.85         1.28 o
  -1   2   6         21.19         24.05         0.78 o
   0   2   6        190.71        183.75         2.24 o
   1   2   6       1132.44       1150.64        70.79 o
   2   2   6        110.74        115.88         2.06 o
   3   2   6        159.34        157.97         5.45 o
   4   2   6         84.90         94.47         2.29 o
   5   2   6        179.62        192.95         4.13 o
   6   2   6          0.40          0.88         0.68 o
   7   2   6          7.58          8.13         0.73 o
  -5   3   6          0.07          0.27         0.65 o
  -4   3   6         26.74         27.10         1.17 o
  -3   3   6         13.75         13.94         0.59 o
  -2   3   6         18.10         17.72         0.60 o
  -1   3   6         41.41         39.50         1.42 o
   0   3   6         72.01         68.36         2.52 o
   1   3   6         46.81         61.98         3.25 o
   2   3   6         71.25         60.61         1.67 o
   3   3   6          3.91          3.26         0.80 o
   4   3   6        116.67        125.15         9.09 o
   5   3   6         73.45         70.30         2.24 o
   6   3   6         12.64         14.19         0.75 o
  -5   4   6          2.44          2.63         0.60 o
  -4   4   6         88.97         86.70         1.60 o
  -3   4   6         62.32         59.39         0.99 o
  -2   4   6        192.01        186.48         4.82 o
  -1   4   6          0.65          0.84         0.51 o
   0   4   6         42.94         34.13         1.06 o
   1   4   6         72.51         69.39         2.24 o
   2   4   6        163.09        161.42         2.99 o
   3   4   6          0.17          0.20         0.78 o
   4   4   6         66.17         61.62         2.89 o
   5   4   6          9.73          9.91         0.68 o
   6   4   6          3.80          4.93         0.69 o
  -5   5   6          0.91          0.53         0.68 o
  -4   5   6         34.72         33.95         0.99 o
  -3   5   6         19.69         22.09         1.10 o
  -2   5   6        113.05        109.29         2.61 o
  -1   5   6         18.43         16.78         0.68 o
   0   5   6        510.43        490.11        13.02 o
   1   5   6          0.42          0.44         0.59 o
   2   5   6        155.70        144.82         2.49 o
   3   5   6         42.13         45.21         2.45 o
   4   5   6        118.24        114.19         5.80 o
   5   5   6         16.21         17.07         0.90 o
   6   5   6          0.24          0.79         0.70 o
  -5   6   6          1.54          1.10         0.63 o
  -4   6   6          8.62          9.66         0.58 o
  -3   6   6         11.16         11.09         0.55 o
  -2   6   6         28.28         27.45         0.62 o
  -1   6   6          0.95          0.32         0.54 o
   0   6   6         25.13         17.45         0.67 o
   1   6   6        117.22        111.12         3.41 o
   2   6   6         62.72         62.63         1.67 o
   3   6   6          0.04          0.56         0.69 o
   4   6   6          5.61          7.72         0.84 o
   5   6   6         28.97         30.74         1.44 o
   6   6   6          1.45          2.03         0.69 o
  -4   7   6         15.87         16.99         0.71 o
  -3   7   6         12.77         11.42         0.64 o
  -2   7   6         61.60         59.50         1.37 o
  -1   7   6          5.12          7.52         0.64 o
   0   7   6          7.71          5.67         0.69 o
   1   7   6        931.82        893.15        36.37 o
   2   7   6         66.90         73.01         1.23 o
   3   7   6         26.28         25.53         0.80 o
   4   7   6          4.65          6.44         0.73 o
   5   7   6         34.88         34.76         1.66 o
   6   7   6          4.69          4.05         0.82 o
  -4   8   6         22.56         19.75         0.73 o
  -3   8   6         25.24         28.82         0.75 o
  -2   8   6         89.89         89.13         1.29 o
  -1   8   6         88.08         75.67         1.62 o
   0   8   6         38.34         39.67         1.19 o
   1   8   6         27.82         27.53         1.55 o
   2   8   6         79.19         78.99         2.25 o
   3   8   6         21.87         21.01         0.77 o
   4   8   6         26.05         28.64         0.87 o
   5   8   6         17.37         15.00         0.99 o
  -3   9   6         54.82         54.81         1.40 o
  -2   9   6          3.67          3.59         0.72 o
  -1   9   6         58.46         54.10         1.07 o
   0   9   6         25.64         29.49         1.75 o
   1   9   6         88.19         86.54         5.53 o
   2   9   6         21.18         22.72         1.10 o
   3   9   6         70.96         75.68         3.69 o
   4   9   6          0.05          0.78         0.81 o
   5   9   6          0.07          0.36         0.89 o
  -3  10   6          9.83          9.77         0.86 o
  -2  10   6          3.41          4.64         0.84 o
  -1  10   6         74.28         69.77         1.05 o
   0  10   6         17.26         19.96         1.25 o
   1  10   6          4.28          5.80         0.95 o
   2  10   6          9.57         10.80         0.98 o
   3  10   6         81.12         81.15         5.62 o
   4  10   6          1.93          1.87         0.96 o
  -2  11   6          0.38          0.01         0.84 o
  -1  11   6          0.52          0.52         0.93 o
   0  11   6          3.17          4.04         0.91 o
   1  11   6          0.68          0.55         0.88 o
   2  11   6          1.54          2.36         0.91 o
   3  11   6         12.27         12.82         1.01 o
   4  11   6          0.95          1.48         1.10 o
  -1  12   6          1.63          1.70         1.01 o
   0  12   6          4.18          5.20         0.99 o
   1  12   6          1.38          2.25         0.94 o
   2  12   6          3.44          3.49         1.01 o
   3  12   6         12.07          8.97         1.30 o
  -1 -10   7         13.32         13.10         1.36 o
   0 -10   7          4.73          3.45         0.71 o
   1 -10   7          4.30          5.19         0.78 o
   2 -10   7          0.98          1.74         0.81 o
  -2  -9   7          1.71          2.00         0.68 o
  -1  -9   7         52.09         58.03         1.48 o
   0  -9   7         37.70         40.45         1.58 o
   1  -9   7         17.13         14.88         0.71 o
   2  -9   7          2.55          2.12         0.78 o
   3  -9   7          0.18          0.36         0.80 o
  -3  -8   7          0.80          0.97         0.69 o
  -2  -8   7          0.11          0.78         0.64 o
  -1  -8   7         20.01         22.22         0.69 o
   0  -8   7          1.67          1.14         0.61 o
   1  -8   7          3.05          4.08         0.62 o
   2  -8   7         23.70         23.02         1.19 o
   3  -8   7          2.88          4.04         0.76 o
   4  -8   7          5.93          5.52         0.81 o
  -4  -7   7          1.55          1.91         0.71 o
  -3  -7   7          2.54          2.82         0.66 o
  -2  -7   7          0.66          0.89         0.61 o
  -1  -7   7          5.53          4.30         0.60 o
   0  -7   7          9.85         10.14         0.62 o
   1  -7   7          4.99          4.24         0.60 o
   2  -7   7          1.45          2.03         0.70 o
   3  -7   7          1.47          1.24         0.71 o
   4  -7   7         15.71         14.71         0.79 o
   5  -7   7         10.46         11.43         0.86 o
  -4  -6   7          4.10          4.53         0.68 o
  -3  -6   7         34.30         33.95         1.13 o
  -2  -6   7          2.00          2.05         0.59 o
  -1  -6   7         18.84         15.61         0.72 o
   0  -6   7          4.99          5.71         0.56 o
   1  -6   7         32.77         33.38         1.35 o
   2  -6   7         17.08         15.79         0.73 o
   3  -6   7         28.37         24.83         0.78 o
   4  -6   7          2.07          1.18         0.72 o
   5  -6   7         10.00          9.36         0.95 o
  -4  -5   7          0.37          0.43         0.65 o
  -3  -5   7         13.26         14.04         0.64 o
  -2  -5   7          9.29          8.39         0.60 o
  -1  -5   7          3.57          4.17         0.56 o
   0  -5   7         29.47         29.49         1.08 o
   1  -5   7         72.13         67.98         1.76 o
   2  -5   7        122.40        123.79         2.25 o
   3  -5   7         33.90         36.73         1.11 o
   4  -5   7          0.24          1.44         0.61 o
   5  -5   7          0.21          0.89         0.75 o
  -5  -4   7          1.62          1.47         0.71 o
  -4  -4   7         34.57         31.80         0.65 o
  -3  -4   7          3.51          3.79         0.59 o
  -2  -4   7          6.43          7.07         0.52 o
  -1  -4   7         10.58          7.67         0.53 o
   0  -4   7         99.38        104.89         2.33 o
   1  -4   7         49.06         56.29         2.28 o
   2  -4   7         67.62         68.41         1.60 o
   3  -4   7        120.10        114.47         1.59 o
   4  -4   7         22.77         20.07         0.92 o
   5  -4   7         22.55         26.50         1.14 o
   6  -4   7          5.97          5.44         0.62 o
  -5  -3   7          2.31          2.89         0.69 o
  -4  -3   7         45.80         43.62         0.88 o
  -3  -3   7         48.82         47.12         1.17 o
  -2  -3   7         23.93         26.03         2.02 o
  -1  -3   7          1.54          1.82         0.56 o
   0  -3   7          0.22          0.29         0.61 o
   1  -3   7          0.21          0.42         0.57 o
   2  -3   7        254.39        266.06         4.57 o
   3  -3   7         29.18         28.63         0.86 o
   4  -3   7          0.59          0.53         0.71 o
   5  -3   7         47.25         47.72         1.54 o
   6  -3   7         64.83         61.45         1.27 o
  -5  -2   7          1.78          2.57         0.66 o
  -4  -2   7          0.00          0.06         0.55 o
  -3  -2   7          7.80          9.20         0.52 o
  -2  -2   7          7.66          8.22         0.56 o
  -1  -2   7         40.86         39.15         0.65 o
   0  -2   7          2.17          2.78         0.56 o
   1  -2   7         24.51         22.47         1.02 o
   2  -2   7        135.86        138.74         2.09 o
   3  -2   7        114.77        123.27         2.07 o
   4  -2   7          0.25          0.68         0.74 o
   5  -2   7         24.33         23.21         1.84 o
   6  -2   7         34.38         33.37         1.28 o
  -5  -1   7          1.49          1.92         0.67 o
  -4  -1   7         13.12         12.52         0.73 o
  -3  -1   7          5.44          5.52         0.55 o
  -2  -1   7         64.87         59.98         0.66 o
  -1  -1   7         50.64         50.19         0.66 o
   0  -1   7        235.71        229.53         2.71 o
   1  -1   7          0.27          0.28         0.60 o
   2  -1   7          0.66          1.22         0.62 o
   3  -1   7          5.96          6.26         0.77 o
   4  -1   7          0.62          0.29         0.74 o
   5  -1   7         25.86         26.14         0.90 o
   6  -1   7          1.68          2.03         0.64 o
  -5   0   7          1.39          2.33         0.60 o
  -4   0   7          0.52          0.99         0.60 o
  -3   0   7         72.64         74.39         0.69 o
  -2   0   7         48.06         46.56         0.61 o
  -1   0   7          8.09          6.15         0.57 o
   0   0   7        524.38        502.58         4.44 o
   1   0   7         61.05         54.11         1.73 o
   2   0   7        185.19        196.73         5.46 o
   3   0   7         26.85         27.98         0.99 o
   4   0   7        201.88        226.02         8.00 o
   5   0   7          3.75          3.26         0.64 o
   6   0   7          5.81          5.88         0.73 o
  -5   1   7          3.28          2.68         0.59 o
  -4   1   7          0.43          0.80         0.60 o
  -3   1   7          0.69          0.94         0.55 o
  -2   1   7         26.41         27.80         0.63 o
  -1   1   7          0.00          0.62         0.53 o
   0   1   7          1.78         -0.23         0.52 o
   1   1   7          0.04          0.79         0.67 o
   2   1   7         42.95         39.23         2.45 o
   3   1   7        340.60        360.13         2.47 o
   4   1   7        380.98        406.74        13.18 o
   5   1   7         52.08         55.26         1.67 o
   6   1   7          3.88          3.71         0.72 o
  -5   2   7         20.04         21.47         0.81 o
  -4   2   7         25.61         24.55         0.76 o
  -3   2   7         38.79         36.71         0.66 o
  -2   2   7         12.18         11.65         0.58 o
  -1   2   7         56.02         59.50         0.90 o
   0   2   7         43.04         47.21         0.76 o
   1   2   7          0.05          0.08         0.77 o
   2   2   7          2.77          4.29         0.79 o
   3   2   7          2.47          4.80         1.19 o
   4   2   7          2.99          3.11         0.83 o
   5   2   7          8.49          9.50         0.67 o
   6   2   7         12.98         12.60         0.68 o
  -5   3   7         11.94         11.19         0.70 o
  -4   3   7         37.35         37.63         0.68 o
  -3   3   7         40.48         44.60         0.68 o
  -2   3   7         11.42         11.13         0.58 o
  -1   3   7         66.24         61.14         2.01 o
   0   3   7         14.06         21.19         0.67 o
   1   3   7          0.81          0.68         0.67 o
   2   3   7         66.88         68.40         3.41 o
   3   3   7         26.11         22.43         1.42 o
   4   3   7          9.79          8.91         0.89 o
   5   3   7          3.12          3.52         0.67 o
   6   3   7          3.59          3.76         0.75 o
  -5   4   7          0.01          0.26         0.69 o
  -4   4   7          0.27          0.95         0.62 o
  -3   4   7          2.96          4.08         0.53 o
  -2   4   7         13.29         13.69         0.62 o
  -1   4   7         34.50         33.72         1.53 o
   0   4   7        330.19        329.36         9.82 o
   1   4   7        289.52        283.88        11.53 o
   2   4   7         37.73         40.67         1.82 o
   3   4   7          3.39          3.14         1.01 o
   4   4   7         53.20         59.67         3.60 o
   5   4   7          5.36          4.87         0.67 o
   6   4   7          2.59          3.34         0.77 o
  -5   5   7          6.30          6.27         0.72 o
  -4   5   7         10.31          9.24         0.66 o
  -3   5   7          0.14         -0.25         0.60 o
  -2   5   7          9.11          9.83         0.58 o
  -1   5   7         53.76         51.99         1.65 o
   0   5   7        349.61        341.82         7.97 o
   1   5   7        224.13        213.04         8.45 o
   2   5   7        188.07        185.57         3.16 o
   3   5   7          1.83          0.44         0.91 o
   4   5   7         70.01         67.61         2.54 o
   5   5   7          7.46          8.26         0.71 o
   6   5   7         18.57         19.06         0.82 o
  -4   6   7          1.02          0.99         0.60 o
  -3   6   7         28.81         32.00         0.74 o
  -2   6   7         24.32         23.76         0.74 o
  -1   6   7          6.98          4.40         0.59 o
   0   6   7        120.50        114.03         1.69 o
   1   6   7          0.02          0.63         0.68 o
   2   6   7         96.43         98.19         2.96 o
   3   6   7         57.24         55.34         1.25 o
   4   6   7        197.95        179.38         5.67 o
   5   6   7         25.24         25.29         0.79 o
   6   6   7          2.88          2.19         0.82 o
  -4   7   7         41.33         36.49         1.93 o
  -3   7   7          0.98          0.17         0.63 o
  -2   7   7         52.83         47.39         1.63 o
  -1   7   7         81.75         80.05         1.34 o
   0   7   7        225.21        245.68         2.55 o
   1   7   7          0.10          0.56         0.73 o
   2   7   7        208.70        216.46         7.94 o
   3   7   7          2.47          2.58         0.73 o
   4   7   7          0.34          0.20         0.72 o
   5   7   7          3.45          4.22         0.74 o
  -4   8   7          5.78          6.52         0.76 o
  -3   8   7          6.04          7.54         0.69 o
  -2   8   7         81.53         75.75         1.32 o
  -1   8   7         16.79         16.68         0.71 o
   0   8   7         23.48         20.31         0.87 o
   1   8   7         17.75         19.18         1.16 o
   2   8   7        145.86        150.01         4.67 o
   3   8   7          7.61          7.95         0.96 o
   4   8   7          0.94          1.32         0.79 o
   5   8   7          0.09          1.00         0.84 o
  -3   9   7          6.53          5.45         0.73 o
  -2   9   7          1.58          1.93         0.72 o
  -1   9   7         57.48         58.76         1.67 o
   0   9   7         11.97         13.39         0.74 o
   1   9   7        109.18        115.93         5.88 o
   2   9   7         58.97         59.67         5.07 o
   3   9   7         12.53         11.36         0.91 o
   4   9   7          3.66          4.57         0.89 o
   5   9   7         10.01          9.46         0.93 o
  -2  10   7         14.78         12.30         0.88 o
  -1  10   7          2.89          3.78         0.90 o
   0  10   7          0.39          1.32         0.88 o
   1  10   7          8.62          7.74         1.03 o
   2  10   7         20.50         22.16         2.83 o
   3  10   7         56.03         62.93         1.30 o
   4  10   7          1.93          1.77         1.11 o
  -2  11   7          3.54          5.58         0.94 o
  -1  11   7          6.39          7.96         0.95 o
   0  11   7          0.39          0.06         0.90 o
   1  11   7          5.25          6.07         0.96 o
   2  11   7          0.16          0.48         1.06 o
   3  11   7          1.20          0.68         1.07 o
   0  12   7         51.34         57.00         3.50 o
   1  12   7         23.23         22.08         1.20 o
   2  12   7         10.31          9.30         1.20 o
   0 -10   8          0.04         -0.03         0.71 o
   1 -10   8          6.96          6.68         1.03 o
  -2  -9   8          6.93          5.04         0.74 o
  -1  -9   8          2.11          2.37         0.80 o
   0  -9   8          0.00          0.62         0.68 o
   1  -9   8          3.68          4.72         0.68 o
   2  -9   8          0.05          0.47         0.85 o
   3  -9   8          3.80          2.38         0.84 o
  -2  -8   8          0.46          1.08         0.68 o
  -1  -8   8         25.27         25.15         0.83 o
   0  -8   8          0.23          0.47         0.65 o
   1  -8   8          1.06          1.47         0.64 o
   2  -8   8          4.49          5.03         0.77 o
   3  -8   8          1.45          2.09         0.83 o
   4  -8   8         17.80         15.96         0.88 o
  -3  -7   8          3.22          3.97         0.70 o
  -2  -7   8          0.06         -0.05         0.64 o
  -1  -7   8          0.22          0.78         0.62 o
   0  -7   8         35.09         35.31         1.61 o
   1  -7   8         33.96         33.60         0.79 o
   2  -7   8          0.31          0.87         0.75 o
   3  -7   8          0.11         -0.20         0.73 o
   4  -7   8          0.06          0.17         0.84 o
  -3  -6   8          2.70          2.79         0.66 o
  -2  -6   8          0.45          0.80         0.60 o
  -1  -6   8         15.09         18.34         0.66 o
   0  -6   8          0.65          1.10         0.59 o
   1  -6   8          8.57          8.33         0.62 o
   2  -6   8         50.33         50.21         1.71 o
   3  -6   8         21.72         19.31         0.82 o
   4  -6   8          2.50          2.72         0.79 o
   5  -6   8          4.10          5.42         0.89 o
  -4  -5   8          3.80          3.33         0.63 o
  -3  -5   8         10.15          8.77         0.65 o
  -2  -5   8          0.21          0.15         0.59 o
  -1  -5   8         10.59         10.59         0.62 o
   0  -5   8         13.24         14.41         0.70 o
   1  -5   8         82.51         85.77         4.40 o
   2  -5   8         17.94         15.64         0.59 o
   3  -5   8         10.31         10.17         0.77 o
   4  -5   8          9.97         10.86         0.67 o
   5  -5   8         43.59         41.91         0.98 o
  -4  -4   8          0.17          0.56         0.60 o
  -3  -4   8          0.58          1.47         0.62 o
  -2  -4   8          9.09          8.36         0.61 o
  -1  -4   8         25.72         24.07         0.64 o
   0  -4   8         47.59         47.06         1.98 o
   1  -4   8         89.25         86.66         3.32 o
   2  -4   8         33.41         34.53         1.45 o
   3  -4   8         21.08         18.11         0.66 o
   4  -4   8          8.80          8.60         0.73 o
   5  -4   8         43.04         46.53         2.99 o
  -4  -3   8          2.25          0.86         0.66 o
  -3  -3   8          8.00          7.47         0.63 o
  -2  -3   8          9.35         11.50         0.60 o
  -1  -3   8         10.10          9.28         0.67 o
   0  -3   8         12.45         13.66         0.58 o
   1  -3   8          0.33          0.48         0.56 o
   2  -3   8          0.00          0.07         0.54 o
   3  -3   8         18.06         17.15         0.78 o
   4  -3   8         36.32         37.16         0.87 o
   5  -3   8          4.91          4.76         0.79 o
   6  -3   8          0.27          0.51         0.75 o
  -4  -2   8         57.91         55.85         0.77 o
  -3  -2   8         37.65         34.99         1.08 o
  -2  -2   8          4.88          4.71         0.55 o
  -1  -2   8         97.25         97.67         1.33 o
   0  -2   8         66.34         70.18         1.38 o
   1  -2   8         57.79         55.69         1.90 o
   2  -2   8          1.19          1.34         0.59 o
   3  -2   8        222.03        211.09         3.27 o
   4  -2   8         10.01          9.33         0.80 o
   5  -2   8          0.06          0.46         0.69 o
   6  -2   8          3.73          4.56         0.59 o
  -5  -1   8          0.90          0.67         0.69 o
  -4  -1   8         14.44         13.73         0.67 o
  -3  -1   8          5.22          6.90         0.60 o
  -2  -1   8          7.76          8.47         0.61 o
  -1  -1   8         12.10         14.35         0.57 o
   0  -1   8          0.47          0.81         0.45 o
   1  -1   8         14.20         14.11         0.88 o
   2  -1   8        272.47        272.81         6.85 o
   3  -1   8        413.07        407.92        14.86 o
   4  -1   8         83.03         84.40         3.16 o
   5  -1   8          4.33          3.89         0.81 o
   6  -1   8          9.61         12.92         0.79 o
  -5   0   8          2.56          2.10         0.78 o
  -4   0   8          9.16          8.84         0.74 o
  -3   0   8          0.61          0.41         0.66 o
  -2   0   8          9.43          9.23         0.59 o
  -1   0   8          2.16          2.59         0.51 o
   0   0   8         43.28         41.44         0.71 o
   1   0   8          3.31          3.66         0.64 o
   2   0   8          1.00          1.13         0.80 o
   3   0   8         89.52         85.60         1.58 o
   4   0   8          5.63          6.38         0.88 o
   5   0   8          9.74          9.06         0.85 o
   6   0   8         44.25         49.63         3.19 o
  -5   1   8         17.27         17.15         1.15 o
  -4   1   8          7.74          8.11         0.65 o
  -3   1   8          0.01          0.34         0.50 o
  -2   1   8         14.07         14.48         0.60 o
  -1   1   8          1.50          1.55         0.63 o
   0   1   8          9.25         12.28         0.65 o
   1   1   8          0.14          0.48         0.68 o
   2   1   8          0.12          0.02         0.79 o
   3   1   8        131.94        139.04         1.79 o
   4   1   8         82.18         80.98         1.32 o
   5   1   8          1.08          0.11         0.86 o
   6   1   8          8.38          8.10         0.77 o
  -5   2   8          0.98          0.75         0.72 o
  -4   2   8          0.36          0.43         0.63 o
  -3   2   8          4.99          6.36         0.62 o
  -2   2   8         13.88         14.74         0.86 o
  -1   2   8        196.85        190.14         2.42 o
   0   2   8        336.27        338.75         5.77 o
   1   2   8         92.50         99.50         3.76 o
   2   2   8          7.88          7.45         0.82 o
   3   2   8          0.00          0.97         1.17 o
   4   2   8          5.52          3.69         1.21 o
   5   2   8          0.39          0.56         0.88 o
   6   2   8          0.17          0.57         0.73 o
  -4   3   8          5.58          5.09         0.58 o
  -3   3   8         36.86         35.43         0.75 o
  -2   3   8         13.39         14.47         0.61 o
  -1   3   8        124.62        121.97         2.34 o
   0   3   8         42.91         45.19         0.90 o
   1   3   8        268.78        253.70         7.32 o
   2   3   8          1.04          0.50         0.83 o
   3   3   8         63.12         61.69         1.46 o
   4   3   8         44.98         45.96         1.41 o
   5   3   8         15.10         17.48         1.00 o
   6   3   8         12.66         14.10         1.29 o
  -4   4   8          2.68          2.34         0.65 o
  -3   4   8          5.87          5.99         0.56 o
  -2   4   8          6.52          7.29         0.58 o
  -1   4   8         85.02         87.89         2.70 o
   0   4   8          5.64          5.83         0.62 o
   1   4   8          0.01          0.21         0.73 o
   2   4   8          5.89          6.69         0.92 o
   3   4   8        359.98        312.85         2.46 o
   4   4   8        108.63        110.51         1.78 o
   5   4   8          8.47         10.77         0.79 o
   6   4   8         25.10         25.66         0.85 o
  -4   5   8          0.87          0.67         0.66 o
  -3   5   8         35.78         36.11         0.72 o
  -2   5   8         15.56         16.25         0.76 o
  -1   5   8        147.70        149.05         4.75 o
   0   5   8         81.67         78.91         2.07 o
   1   5   8        118.00        115.82         5.56 o
   2   5   8         21.92         25.10         0.96 o
   3   5   8          1.84          3.99         1.21 o
   4   5   8         19.13         22.28         1.14 o
   5   5   8          0.95          1.74         0.75 o
   6   5   8         11.08          9.93         0.90 o
  -4   6   8          0.39          1.32         0.69 o
  -3   6   8         56.52         55.31         0.78 o
  -2   6   8         10.40          9.36         0.65 o
  -1   6   8          3.58          5.02         0.59 o
   0   6   8        177.32        178.35         3.86 o
   1   6   8        140.07        136.03         5.42 o
   2   6   8          0.91          1.77         0.95 o
   3   6   8          2.47          2.78         1.06 o
   4   6   8          0.69          0.18         0.78 o
   5   6   8          1.42          0.66         0.81 o
   6   6   8          1.89          1.08         0.87 o
  -4   7   8         14.74         14.70         0.89 o
  -3   7   8          2.08          2.96         0.68 o
  -2   7   8         58.35         60.46         1.32 o
  -1   7   8         12.84         14.69         0.75 o
   0   7   8        128.13        122.14         2.78 o
   1   7   8        306.20        326.64        11.45 o
   2   7   8         69.04         65.07         1.19 o
   3   7   8          0.65          0.91         0.88 o
   4   7   8          3.78          4.55         0.86 o
   5   7   8         19.31         17.96         0.91 o
  -3   8   8         27.68         24.43         0.76 o
  -2   8   8          4.32          3.22         0.71 o
  -1   8   8          1.76          3.34         0.72 o
   0   8   8         54.85         56.83         1.79 o
   1   8   8          8.44          9.82         0.80 o
   2   8   8         64.25         67.11         2.19 o
   3   8   8         16.89         20.05         0.90 o
   4   8   8         11.95         10.71         0.90 o
   5   8   8          8.32          6.82         0.82 o
  -3   9   8          0.58          0.68         0.75 o
  -2   9   8          0.21          0.59         0.65 o
  -1   9   8          3.17          3.84         0.80 o
   0   9   8         17.30         15.95         0.76 o
   1   9   8          0.71          1.22         0.80 o
   2   9   8         39.06         39.09         1.08 o
   3   9   8          0.34          1.44         1.08 o
   4   9   8          5.12          5.40         0.90 o
  -2  10   8         11.55         12.62         0.83 o
  -1  10   8         26.40         25.98         0.88 o
   0  10   8         19.03         19.34         0.93 o
   1  10   8         13.82         16.78         1.01 o
   2  10   8          0.06          0.50         1.12 o
   3  10   8          5.45          5.56         1.21 o
   4  10   8          3.38          3.88         1.13 o
  -1  11   8         27.29         24.57         1.20 o
   0  11   8          0.93          1.19         0.97 o
   1  11   8          0.17          0.32         1.08 o
   2  11   8          2.05          1.90         1.08 o
   3  11   8          0.14          0.31         1.28 o
   0  -9   9          8.63          7.85         0.77 o
   1  -9   9          0.43          0.90         0.72 o
  -1  -8   9          0.06          0.61         0.71 o
   0  -8   9          0.37          1.12         0.66 o
   1  -8   9          3.39          3.82         0.67 o
   2  -8   9          2.86          3.47         0.80 o
   3  -8   9          0.01          1.23         0.80 o
  -2  -7   9          0.10          0.08         0.68 o
  -1  -7   9          0.13          0.59         0.65 o
   0  -7   9         24.48         21.85         0.87 o
   1  -7   9          1.06          1.90         0.66 o
   2  -7   9          2.72          2.32         0.76 o
   3  -7   9          2.39          3.04         0.83 o
   4  -7   9          5.15          5.71         0.86 o
  -3  -6   9          0.54          1.12         0.56 o
  -2  -6   9          4.37          3.62         0.65 o
  -1  -6   9          7.54          7.30         0.66 o
   0  -6   9         20.61         19.54         0.75 o
   1  -6   9         26.66         29.71         1.23 o
   2  -6   9         21.90         21.19         0.64 o
   3  -6   9          1.59          1.23         0.74 o
   4  -6   9         20.68         18.39         0.86 o
  -3  -5   9          0.11          0.47         0.68 o
  -2  -5   9          0.04          0.35         0.64 o
  -1  -5   9         12.79         13.06         0.67 o
   0  -5   9          0.00          0.76         0.60 o
   1  -5   9          1.05          1.32         0.59 o
   2  -5   9          0.56          0.83         0.61 o
   3  -5   9         11.58         12.88         0.72 o
   4  -5   9         14.15         14.26         0.87 o
   5  -5   9          7.28          7.33         0.96 o
  -4  -4   9          9.43          7.93         0.73 o
  -3  -4   9          1.07          1.71         0.65 o
  -2  -4   9         15.89         15.98         0.66 o
  -1  -4   9         11.90         12.56         0.62 o
   0  -4   9         17.55         17.21         0.75 o
   1  -4   9         10.82         11.58         0.63 o
   2  -4   9        182.82        178.54         4.82 o
   3  -4   9          1.01          1.08         0.74 o
   4  -4   9          4.97          4.22         0.80 o
   5  -4   9         14.57         16.23         0.96 o
  -4  -3   9          0.22          0.26         0.62 o
  -3  -3   9          2.06          3.15         0.63 o
  -2  -3   9          9.11          8.68         0.62 o
  -1  -3   9          9.62         10.79         0.55 o
   0  -3   9          8.26         10.21         0.57 o
   1  -3   9          9.71         10.36         0.62 o
   2  -3   9         76.93         74.37         2.44 o
   3  -3   9         13.32         15.16         0.87 o
   4  -3   9          1.46          2.18         0.66 o
   5  -3   9          8.03          6.64         0.91 o
  -4  -2   9          0.98          0.40         0.62 o
  -3  -2   9          2.28          2.22         0.56 o
  -2  -2   9          0.07          0.01         0.57 o
  -1  -2   9         21.21         21.51         0.62 o
   0  -2   9          3.89          4.72         0.58 o
   1  -2   9         28.79         28.89         1.13 o
   2  -2   9          6.04          5.39         0.57 o
   3  -2   9         17.55         18.94         0.88 o
   4  -2   9          0.03          0.22         0.82 o
   5  -2   9         45.17         49.03         3.01 o
   6  -2   9          4.23          3.91         0.97 o
  -4  -1   9          4.75          4.19         0.59 o
  -3  -1   9          0.97          0.92         0.54 o
  -2  -1   9          8.02         10.27         0.59 o
  -1  -1   9          9.11         11.43         0.60 o
   0  -1   9          0.78          1.33         0.61 o
   1  -1   9         11.86         11.66         0.68 o
   2  -1   9         39.81         41.03         0.95 o
   3  -1   9        143.69        149.65         3.65 o
   4  -1   9          0.21          0.64         0.90 o
   5  -1   9          7.91          9.90         0.92 o
   6  -1   9          7.64          6.19         1.04 o
  -4   0   9          5.51          5.18         0.65 o
  -3   0   9          0.38          0.85         0.62 o
  -2   0   9         16.39         15.16         0.52 o
  -1   0   9         97.15        100.57         2.15 o
   0   0   9         43.03         43.69         1.36 o
   1   0   9          4.65          4.23         0.66 o
   2   0   9         41.46         45.57         2.62 o
   3   0   9         18.14         14.83         1.28 o
   4   0   9          1.68          3.17         1.22 o
   5   0   9          0.30          0.69         1.07 o
   6   0   9          2.61          1.73         0.88 o
  -4   1   9          9.71          7.48         0.52 o
  -3   1   9          0.20          0.45         0.75 o
  -2   1   9         53.99         53.35         0.93 o
  -1   1   9         21.81         23.88         0.66 o
   0   1   9         31.98         30.90         0.71 o
   1   1   9         26.88         28.79         0.72 o
   2   1   9        100.00         96.87         6.44 o
   3   1   9        156.99        151.60         1.77 o
   4   1   9         23.16         23.69         1.26 o
   5   1   9          0.15          0.19         1.09 o
   6   1   9          1.39          1.51         0.81 o
  -4   2   9          0.50         -0.01         0.67 o
  -3   2   9          8.64          9.11         0.64 o
  -2   2   9         13.81         14.03         0.64 o
  -1   2   9          0.55          0.95         0.59 o
   0   2   9         11.58         14.27         0.60 o
   1   2   9          6.98          7.04         1.01 o
   2   2   9         56.53         53.45         3.40 o
   3   2   9         42.56         40.64         1.39 o
   4   2   9          7.97          8.22         1.33 o
   5   2   9         55.76         71.20         1.61 o
   6   2   9          0.07         -0.04         0.86 o
  -4   3   9         10.62         11.45         0.72 o
  -3   3   9          0.65          1.39         0.62 o
  -2   3   9          8.53          7.98         0.60 o
  -1   3   9        121.49        130.62         2.59 o
   0   3   9          8.73         10.26         0.67 o
   1   3   9          9.16         16.56         4.18 o
   2   3   9          0.20          0.15         0.79 o
   3   3   9        144.49        140.75         1.82 o
   4   3   9          2.75          4.43         1.20 o
   5   3   9         15.35         18.60         1.39 o
   6   3   9          9.62          8.15         0.89 o
  -4   4   9          9.86         10.84         0.71 o
  -3   4   9          2.77          3.69         0.64 o
  -2   4   9         42.17         44.57         0.74 o
  -1   4   9         46.74         50.31         1.41 o
   0   4   9         35.25         34.80         0.92 o
   1   4   9          8.92         11.63         0.77 o
   2   4   9          8.47          9.83         0.91 o
   3   4   9         19.51         15.39         1.25 o
   4   4   9          1.07          0.82         1.27 o
   5   4   9         11.75         13.08         1.36 o
   6   4   9         33.40         30.87         1.04 o
  -4   5   9          5.25          5.50         0.73 o
  -3   5   9         20.89         20.69         0.70 o
  -2   5   9          3.82          4.27         0.65 o
  -1   5   9         11.08         11.50         0.67 o
   0   5   9        169.21        173.57         4.45 o
   1   5   9        272.50        285.07        12.80 o
   2   5   9         41.27         40.81         2.33 o
   3   5   9          9.86          8.66         1.29 o
   4   5   9          5.94          5.56         1.53 o
   5   5   9          5.21          5.33         0.99 o
  -3   6   9          8.33          7.59         0.71 o
  -2   6   9         20.66         22.05         0.82 o
  -1   6   9         80.66         89.68         2.26 o
   0   6   9         15.42         17.12         0.77 o
   1   6   9         90.71         97.99         4.71 o
   2   6   9         18.54         17.06         1.32 o
   3   6   9         85.86         76.25         1.67 o
   4   6   9         25.42         25.06         1.51 o
   5   6   9          6.85          6.28         0.97 o
  -3   7   9          1.08          0.46         0.69 o
  -2   7   9          3.26          3.91         0.65 o
  -1   7   9         61.38         59.91         1.81 o
   0   7   9          1.83          1.38         0.75 o
   1   7   9         35.57         36.20         1.26 o
   2   7   9         11.00         10.58         0.98 o
   3   7   9          9.16         12.60         1.18 o
   4   7   9         11.72         12.65         1.08 o
   5   7   9         33.36         31.15         1.19 o
  -2   8   9          2.43          2.65         0.80 o
  -1   8   9          0.50          0.79         0.79 o
   0   8   9          6.44          6.25         0.75 o
   1   8   9          4.07          4.64         0.73 o
   2   8   9          0.03          0.00         0.92 o
   3   8   9          0.61          0.92         1.09 o
   4   8   9          8.30          6.70         0.99 o
  -2   9   9         33.38         34.17         1.53 o
  -1   9   9          8.17          6.12         0.79 o
   0   9   9         21.08         22.99         1.43 o
   1   9   9          0.32          0.13         0.88 o
   2   9   9          0.82          1.87         0.98 o
   3   9   9         16.84         17.60         1.03 o
   4   9   9          1.75          2.20         1.05 o
  -1  10   9         14.62         11.84         0.84 o
   0  10   9          9.04          8.65         0.89 o
   1  10   9         28.12         26.04         1.21 o
   2  10   9         25.00         26.20         1.34 o
   3  10   9         46.43         47.98         2.20 o
   1  11   9         21.18         19.39         1.63 o
   2  11   9          8.05          8.36         1.17 o
   0  -8  10          5.36          5.25         0.86 o
   1  -8  10          2.18          2.16         0.71 o
  -1  -7  10          0.92          1.60         0.69 o
   0  -7  10          0.29          1.14         0.60 o
   1  -7  10          0.69          0.85         0.67 o
   2  -7  10          2.72          3.35         0.72 o
   3  -7  10          2.93          3.11         0.82 o
  -2  -6  10          0.49          1.08         0.70 o
  -1  -6  10          1.38          0.75         0.67 o
   0  -6  10          8.26          8.05         0.67 o
   1  -6  10         47.44         46.39         1.94 o
   2  -6  10          7.28          6.79         0.70 o
   3  -6  10          1.60          2.00         0.84 o
   4  -6  10         11.13         10.13         0.89 o
  -2  -5  10          8.07          7.12         0.68 o
  -1  -5  10          7.91          8.78         0.66 o
   0  -5  10          1.01          1.02         0.65 o
   1  -5  10          0.01          0.32         0.72 o
   2  -5  10          0.18          0.66         0.67 o
   3  -5  10          0.01          0.52         0.80 o
   4  -5  10          0.07          0.17         0.73 o
  -3  -4  10          0.18          0.36         0.70 o
  -2  -4  10          0.27          0.79         0.65 o
  -1  -4  10          8.84          7.87         0.68 o
   0  -4  10         13.67         13.15         0.68 o
   1  -4  10          6.49          6.57         0.65 o
   2  -4  10         43.47         42.64         1.78 o
   3  -4  10          2.86          2.45         0.84 o
   4  -4  10         13.69         11.38         0.92 o
   5  -4  10          3.75          3.11         0.95 o
  -3  -3  10          3.01          3.87         0.68 o
  -2  -3  10          6.75          7.79         0.57 o
  -1  -3  10          4.29          6.33         0.64 o
   0  -3  10          5.85          6.41         0.61 o
   1  -3  10          2.52          2.64         0.55 o
   2  -3  10         93.10         99.11         3.29 o
   3  -3  10          0.70          0.99         0.86 o
   4  -3  10          3.10          2.35         0.88 o
   5  -3  10          0.75          1.16         0.98 o
  -3  -2  10          0.22          0.08         0.64 o
  -2  -2  10         11.18         11.75         0.63 o
  -1  -2  10          7.48          8.40         0.60 o
   0  -2  10          0.73          0.71         0.62 o
   1  -2  10         39.17         43.45         1.71 o
   2  -2  10         17.44         18.78         0.72 o
   3  -2  10         14.51         11.68         0.91 o
   4  -2  10          2.42          2.97         0.75 o
   5  -2  10         16.58         17.61         0.87 o
  -3  -1  10          9.44          9.94         0.70 o
  -2  -1  10          8.66          7.55         0.64 o
  -1  -1  10          1.70          1.55         0.60 o
   0  -1  10         14.50         16.74         0.65 o
   1  -1  10         59.43         56.60         2.31 o
   2  -1  10        138.56        133.53         4.48 o
   3  -1  10         22.00         22.41         1.30 o
   4  -1  10          0.20         -0.39         1.27 o
   5  -1  10          8.07          7.04         1.10 o
  -4   0  10          2.02          1.52         0.70 o
  -3   0  10          2.78          3.98         0.66 o
  -2   0  10          1.40          2.60         0.61 o
  -1   0  10          5.08          5.28         0.59 o
   0   0  10          1.52          1.68         0.65 o
   1   0  10          3.71          3.66         0.70 o
   2   0  10         12.88         10.75         0.86 o
   3   0  10          0.44          0.70         1.22 o
   4   0  10         36.62         37.76         1.44 o
   5   0  10          3.33          3.42         1.32 o
  -4   1  10          0.16          0.98         0.82 o
  -3   1  10          0.84          1.08         0.67 o
  -2   1  10         61.15         64.23         0.77 o
  -1   1  10         37.14         39.34         0.86 o
   0   1  10         11.91         11.54         0.66 o
   1   1  10          0.03          0.42         0.72 o
   2   1  10        111.73        110.61         5.83 o
   3   1  10         35.13         32.11         1.37 o
   4   1  10         11.39         16.40         0.97 o
   5   1  10         13.60         13.04         1.41 o
  -3   2  10         14.04         13.67         0.64 o
  -2   2  10          8.54         10.10         0.63 o
  -1   2  10         24.57         24.65         0.63 o
   0   2  10          0.81          1.21         0.64 o
   1   2  10          1.81          1.06         0.81 o
   2   2  10         95.22         88.50         3.54 o
   3   2  10          6.12          6.31         1.23 o
   4   2  10          6.85          9.94         1.34 o
   5   2  10         35.54         29.50         1.47 o
  -3   3  10          2.82          2.64         0.66 o
  -2   3  10          1.50          2.13         0.58 o
  -1   3  10         12.70         14.19         0.68 o
   0   3  10        135.96        136.12         1.24 o
   1   3  10          3.48          5.91         0.83 o
   2   3  10         60.65         56.99         5.26 o
   3   3  10          0.09          0.02         1.32 o
   4   3  10          3.23          2.11         1.31 o
   5   3  10         11.50          8.78         1.44 o
  -3   4  10          3.14          3.57         0.68 o
  -2   4  10         54.01         57.27         1.57 o
  -1   4  10          2.61          2.37         0.62 o
   0   4  10        147.67        168.13         3.03 o
   1   4  10         12.62         13.30         0.95 o
   2   4  10         73.82         65.84         6.57 o
   3   4  10         38.92         33.31         1.38 o
   4   4  10         13.49         13.32         1.65 o
   5   4  10          0.09          1.24         1.37 o
  -3   5  10          0.06          0.40         0.68 o
  -2   5  10         15.86         13.95         0.75 o
  -1   5  10          6.55          7.26         0.68 o
   0   5  10         54.65         57.42         1.55 o
   1   5  10          0.36          0.80         0.84 o
   2   5  10          8.55         11.27         0.89 o
   3   5  10         18.34         20.42         1.36 o
   4   5  10         34.68         36.96         1.51 o
   5   5  10          1.38          2.22         1.40 o
  -3   6  10          0.42          1.10         0.75 o
  -2   6  10          0.14          0.45         0.67 o
  -1   6  10         55.60         55.72         0.82 o
   0   6  10         32.88         33.53         1.22 o
   1   6  10         16.08         15.32         0.77 o
   2   6  10          0.41          1.04         0.87 o
   3   6  10          5.66          4.91         1.29 o
   4   6  10         35.11         31.70         1.84 o
   5   6  10          5.54          3.32         1.13 o
  -2   7  10          4.32          2.92         0.73 o
  -1   7  10         11.41         10.00         0.79 o
   0   7  10         28.59         29.25         0.94 o
   1   7  10          4.10          5.58         0.85 o
   2   7  10          2.03          2.14         1.57 o
   3   7  10          0.87          1.84         1.64 o
   4   7  10          0.01         -0.32         1.37 o
  -2   8  10         17.16         17.95         1.07 o
  -1   8  10         32.13         33.77         1.92 o
   0   8  10         12.28         14.93         0.90 o
   1   8  10          0.51          0.45         0.80 o
   2   8  10         67.25         68.24         1.67 o
   3   8  10          0.26         -0.47         1.63 o
   4   8  10          2.72          3.74         1.13 o
  -1   9  10          0.06          0.31         0.73 o
   0   9  10          8.73         10.52         0.84 o
   1   9  10         29.78         27.65         0.95 o
   2   9  10         15.15         13.63         1.15 o
   3   9  10          5.39          5.23         1.08 o
   0  10  10          0.22          0.44         0.83 o
   1  10  10         19.08         19.31         1.20 o
   2  10  10          0.15          0.29         1.15 o
   1  -7  11          0.92          0.57         0.73 o
  -1  -6  11          2.71          2.66         0.65 o
   0  -6  11          0.81          0.67         0.72 o
   1  -6  11         18.84         18.32         1.30 o
   2  -6  11          0.57          1.15         0.76 o
  -1  -5  11          2.35          2.72         0.69 o
   0  -5  11          0.00          0.94         0.70 o
   1  -5  11         52.68         51.16         1.88 o
   2  -5  11          1.42          2.44         0.74 o
   3  -5  11          0.35          0.53         0.91 o
  -2  -4  11          0.09         -0.14         0.74 o
  -1  -4  11          0.56          0.63         0.60 o
   0  -4  11          4.25          4.95         0.66 o
   1  -4  11          0.04          0.98         0.67 o
   2  -4  11          1.91          2.43         0.73 o
   3  -4  11          1.95          1.73         0.88 o
   4  -4  11         18.48         19.02         0.86 o
  -2  -3  11          0.57          0.03         0.67 o
  -1  -3  11          4.79          6.64         0.71 o
   0  -3  11          0.28          0.60         0.65 o
   1  -3  11         18.80         14.69         0.64 o
   2  -3  11          0.03          0.11         0.66 o
   3  -3  11          2.95          2.75         1.06 o
   4  -3  11          7.85          7.85         0.99 o
  -3  -2  11          1.72          2.24         0.71 o
  -2  -2  11          0.54          1.15         0.65 o
  -1  -2  11          0.01         -0.20         0.58 o
   0  -2  11          2.06          2.65         0.64 o
   1  -2  11          4.67          5.04         0.68 o
   2  -2  11          9.60          8.70         0.64 o
   3  -2  11          8.99          8.22         1.04 o
   4  -2  11          3.19          3.92         1.24 o
  -3  -1  11          7.17          7.12         0.70 o
  -2  -1  11         15.61         17.41         0.72 o
  -1  -1  11          6.22          7.22         0.67 o
   0  -1  11          0.55          0.31         0.63 o
   1  -1  11          8.76          9.35         0.85 o
   2  -1  11         24.96         26.76         2.63 o
   3  -1  11          8.87          7.77         1.31 o
   4  -1  11          5.63          6.19         1.35 o
   5  -1  11          3.32          4.70         1.42 o
  -3   0  11          6.09          5.84         0.75 o
  -2   0  11          5.80          5.51         0.66 o
  -1   0  11          0.16          0.03         0.70 o
   0   0  11          0.37          1.41         0.68 o
   1   0  11         89.72         97.72         2.42 o
   2   0  11         63.03         60.10         4.72 o
   3   0  11          7.54          7.71         1.31 o
   4   0  11         12.46         15.46         1.36 o
   5   0  11          1.06         -0.26         1.42 o
  -3   1  11          0.78          1.08         0.64 o
  -2   1  11          1.15          2.06         0.71 o
  -1   1  11         11.89         11.19         0.66 o
   0   1  11          3.33          3.09         0.68 o
   1   1  11          3.03          3.96         0.66 o
   2   1  11          0.60          1.73         0.92 o
   3   1  11          5.28          3.54         1.28 o
   4   1  11         43.50         41.71         1.54 o
   5   1  11          0.95         -0.25         1.43 o
  -3   2  11          9.37          8.79         0.83 o
  -2   2  11         15.60         15.91         0.73 o
  -1   2  11         27.33         29.26         0.78 o
   0   2  11         13.41         14.38         0.72 o
   1   2  11          8.88          7.54         0.85 o
   2   2  11          0.11         -0.34         0.81 o
   3   2  11         15.13         10.91         1.33 o
   4   2  11          0.00          0.44         1.32 o
   5   2  11          6.75          6.96         1.07 o
  -3   3  11          0.57          1.00         0.63 o
  -2   3  11          0.84          1.01         0.68 o
  -1   3  11         52.17         51.88         0.94 o
   0   3  11          7.57          7.69         0.70 o
   1   3  11          0.03          0.51         0.88 o
   2   3  11         18.82         21.77         2.80 o
   3   3  11         24.73         18.60         1.35 o
   4   3  11          0.22          0.50         1.31 o
   5   3  11          0.79          2.22         1.48 o
  -3   4  11          1.16          1.21         0.75 o
  -2   4  11         10.07          8.84         0.73 o
  -1   4  11         29.70         32.04         0.76 o
   0   4  11         36.38         36.93         0.83 o
   1   4  11          1.40          1.62         0.88 o
   2   4  11          3.25          3.41         0.87 o
   3   4  11         28.20         30.63         1.45 o
   4   4  11         20.48         16.24         1.47 o
   5   4  11         23.87         26.53         1.59 o
  -2   5  11          0.00          0.50         0.72 o
  -1   5  11         13.08         12.00         0.72 o
   0   5  11          0.46          1.18         0.71 o
   1   5  11          7.20         10.20         0.94 o
   2   5  11         25.31         25.33         2.28 o
   3   5  11          5.62          5.20         1.32 o
   4   5  11         10.39          9.02         1.43 o
  -2   6  11         36.67         33.01         1.68 o
  -1   6  11         12.47         13.52         0.78 o
   0   6  11          0.88          1.04         0.75 o
   1   6  11         24.13         25.01         1.12 o
   2   6  11          8.34          6.20         0.96 o
   3   6  11          1.24          1.59         1.29 o
   4   6  11         21.62         18.28         1.84 o
  -1   7  11          0.12          0.58         0.76 o
   0   7  11          4.59          4.96         0.75 o
   1   7  11         32.19         32.68         1.16 o
   2   7  11         12.22         10.33         1.72 o
   3   7  11          2.50          3.36         1.43 o
   4   7  11          0.12          0.52         1.44 o
  -1   8  11          3.77          3.35         0.80 o
   0   8  11         16.88         16.04         0.93 o
   1   8  11          2.45          2.37         0.91 o
   2   8  11         34.84         36.18         1.97 o
   3   8  11         10.37          8.33         1.84 o
   0   9  11         28.65         27.35         1.76 o
   1   9  11          4.43          4.89         0.89 o
   2   9  11          7.82          7.69         1.57 o
   0  -5  12          0.01          0.75         0.72 o
   1  -5  12          6.78          6.29         0.78 o
   2  -5  12          2.07          2.16         0.79 o
  -1  -4  12          0.25          0.72         0.71 o
   0  -4  12          0.02          0.41         0.72 o
   1  -4  12          4.03          4.31         0.75 o
   2  -4  12          1.05          0.90         0.76 o
   3  -4  12          1.15          0.97         0.79 o
  -1  -3  12          0.29          1.36         0.71 o
   0  -3  12          0.01          1.15         0.72 o
   1  -3  12          7.43          7.48         0.66 o
   2  -3  12          1.29          1.51         0.74 o
   3  -3  12          0.48          0.36         1.01 o
  -2  -2  12          0.02          0.52         0.73 o
  -1  -2  12          0.88          1.79         0.67 o
   0  -2  12         32.80         33.18         0.71 o
   1  -2  12         38.84         39.07         1.08 o
   2  -2  12         10.12          9.46         0.82 o
   3  -2  12          7.96          6.78         1.38 o
   4  -2  12          0.98          0.69         1.02 o
  -2  -1  12          0.75          0.32         0.66 o
  -1  -1  12          1.39          2.02         0.73 o
   0  -1  12          1.73          1.31         0.72 o
   1  -1  12          9.93          8.27         0.77 o
   2  -1  12          6.76          6.50         1.33 o
   3  -1  12         23.75         22.64         1.45 o
   4  -1  12          6.10          3.52         1.39 o
  -2   0  12          0.80          0.78         0.75 o
  -1   0  12          0.67          0.79         0.62 o
   0   0  12          2.20          2.08         0.72 o
   1   0  12         25.99         25.08         0.88 o
   2   0  12          0.14          0.57         1.03 o
   3   0  12          0.00          0.26         1.33 o
   4   0  12          5.66          3.44         1.03 o
  -2   1  12         23.37         17.77         0.78 o
  -1   1  12         10.89         10.68         0.73 o
   0   1  12          0.18          0.89         0.72 o
   1   1  12          0.16          1.66         0.88 o
   2   1  12         14.60         11.40         0.91 o
   3   1  12          1.32          1.18         1.29 o
   4   1  12          2.92          4.13         1.39 o
  -2   2  12          0.80          1.83         0.62 o
  -1   2  12         27.03         28.47         1.24 o
   0   2  12          1.29          1.82         0.73 o
   1   2  12          2.31          2.96         0.90 o
   2   2  12         18.62         17.10         1.95 o
   3   2  12         14.52         16.03         1.38 o
   4   2  12          4.60          4.55         1.41 o
  -2   3  12          4.55          4.74         0.75 o
  -1   3  12          7.41          9.60         0.73 o
   0   3  12          1.91          4.24         0.75 o
   1   3  12         36.59         39.35         4.83 o
   2   3  12         11.96         12.85         1.98 o
   3   3  12         13.37         12.88         1.42 o
   4   3  12          4.60          4.83         1.41 o
  -2   4  12          2.33          2.96         0.80 o
  -1   4  12          0.41          0.91         0.86 o
   0   4  12          6.22          7.14         0.78 o
   1   4  12          7.00          5.45         0.93 o
   2   4  12          1.49          0.91         0.92 o
   3   4  12         17.08         15.52         1.41 o
   4   4  12          0.81         -0.31         1.45 o
  -1   5  12          0.20          0.46         0.73 o
   0   5  12          2.31          2.56         0.78 o
   1   5  12         16.10         18.44         2.49 o
   2   5  12          1.95          2.54         0.95 o
   3   5  12          1.23          1.61         1.38 o
   4   5  12          1.82          3.23         1.44 o
  -1   6  12         25.72         24.01         1.20 o
   0   6  12          2.63          3.12         0.78 o
   1   6  12         23.33         26.14         1.08 o
   2   6  12          1.26          1.15         1.03 o
   3   6  12         17.32         17.18         1.53 o
   0   7  12          4.49          5.56         0.88 o
   1   7  12         21.20         25.10         2.01 o
   2   7  12          1.98          2.04         1.45 o
   3   7  12          5.30          4.08         1.76 o
   1  -3  13          2.52          1.44         0.69 o
   0  -2  13          6.54          5.75         0.68 o
   1  -2  13          5.98          6.36         0.69 o
   2  -2  13          0.48          0.84         0.97 o
   0  -1  13          6.68          5.25         0.70 o
   1  -1  13          0.08          0.54         0.83 o
   2  -1  13          1.86          1.77         0.97 o
   3  -1  13          2.26          1.79         1.42 o
  -1   0  13          0.74          1.37         0.79 o
   0   0  13          5.29          6.45         0.64 o
   1   0  13         14.89         12.81         1.00 o
   2   0  13         11.11          7.97         0.80 o
   3   0  13          1.09          0.16         1.42 o
  -1   1  13          0.45          1.22         0.80 o
   0   1  13          3.05          4.50         0.85 o
   1   1  13          0.31          0.54         0.95 o
   2   1  13          8.59          8.80         0.99 o
   3   1  13          7.40          8.62         1.41 o
  -1   2  13          0.34          0.80         0.79 o
   0   2  13          2.36          1.65         0.80 o
   1   2  13          0.21          0.32         0.94 o
   2   2  13          8.25         10.08         1.48 o
   3   2  13          0.50          0.93         1.39 o
  -1   3  13          0.00         -0.48         0.79 o
   0   3  13          5.67          6.44         0.86 o
   1   3  13          1.35          1.24         0.96 o
   2   3  13          3.17          5.31         0.97 o
   3   3  13          6.42          4.27         1.45 o
   0   4  13          3.59          3.37         0.83 o
   1   4  13          0.26         -0.03         1.02 o
   2   4  13          5.97          7.62         1.09 o
   3   4  13          0.93          1.44         1.44 o
   0   5  13         24.91         28.20         1.37 o
   1   5  13          8.44          7.03         1.04 o
   2   5  13          7.86          8.04         1.04 o
                                                
